# Supplementary material for: Multi-cohort analysis unveils novel microbial targets for the treatment of hyperuricemia and gout
Source: mSystems. 2025 Sep 17;10(10):e01091-25. doi: 10.1128/msystems.01091-25 (PMC12542679; doi:10.1128/msystems.01091-25)
Supplement: Supplemental tables — Tables S1 to S9. [file msystems.01091-25-s0002.xlsx]

## Sheet: Table S1
Table S1. Characteristics of included studies.
Study	Country	SRA accession number	Samples			Region	Sequencing Platform
			HC	HUA	Gout
Yongliang Chu et al.,2021	China	CNP0000284	86		102	mNGS	Illumina HiSeq
Zhang and Qiu et al.,2023	China	PRJNA1131142	60	86	20	16S (V4)	DNBSEQ-G99
Cheng Cao et al.,2022	China	PRJNA754261	17		15	16S (V3–V4)	Illumina NovaSeq
Meiting Liang et al.,2022	China	PRJNA869365	57	50		16S (V3-V4)	Illumina NovaSeq
Suxian Lin et al.,2021	China	PRJNA550142	25		38	16S (V3-V4)	Illumina Miseq
HC, healthy controls; HUA, patients with hyperuricemia; Gout, patients with gout.

## Sheet: Table S2
Table S2. Metadata for the samples in detail.
sample_id	Group	Study
SRR9592464	HC	PRJNA550142
SRR9592458	HC	PRJNA550142
SRR9592457	HC	PRJNA550142
SRR9592482	HC	PRJNA550142
SRR9592481	HC	PRJNA550142
SRR9592479	HC	PRJNA550142
SRR9592478	HC	PRJNA550142
SRR9592477	HC	PRJNA550142
SRR9592476	HC	PRJNA550142
SRR9592475	HC	PRJNA550142
SRR9592463	HC	PRJNA550142
SRR9592474	HC	PRJNA550142
SRR9592473	HC	PRJNA550142
SRR9592452	HC	PRJNA550142
SRR9592453	HC	PRJNA550142
SRR9592450	HC	PRJNA550142
SRR9592451	HC	PRJNA550142
SRR9592448	HC	PRJNA550142
SRR9592449	HC	PRJNA550142
SRR9592466	HC	PRJNA550142
SRR9592465	HC	PRJNA550142
SRR9592460	HC	PRJNA550142
SRR9592459	HC	PRJNA550142
SRR9592462	HC	PRJNA550142
SRR9592461	HC	PRJNA550142
SRR9592446	Gout	PRJNA550142
SRR9592467	Gout	PRJNA550142
SRR9592470	Gout	PRJNA550142
SRR9592469	Gout	PRJNA550142
SRR9592438	Gout	PRJNA550142
SRR9592437	Gout	PRJNA550142
SRR9592442	Gout	PRJNA550142
SRR9592443	Gout	PRJNA550142
SRR9592444	Gout	PRJNA550142
SRR9592445	Gout	PRJNA550142
SRR9592440	Gout	PRJNA550142
SRR9592447	Gout	PRJNA550142
SRR9592441	Gout	PRJNA550142
SRR9592615	Gout	PRJNA550142
SRR9592616	Gout	PRJNA550142
SRR9592613	Gout	PRJNA550142
SRR9592614	Gout	PRJNA550142
SRR9592611	Gout	PRJNA550142
SRR9592612	Gout	PRJNA550142
SRR9592609	Gout	PRJNA550142
SRR9592610	Gout	PRJNA550142
SRR9592607	Gout	PRJNA550142
SRR9592454	Gout	PRJNA550142
SRR9592608	Gout	PRJNA550142
SRR9595018	Gout	PRJNA550142
SRR9595019	Gout	PRJNA550142
SRR9595016	Gout	PRJNA550142
SRR9595017	Gout	PRJNA550142
SRR9595014	Gout	PRJNA550142
SRR9595015	Gout	PRJNA550142
SRR9595012	Gout	PRJNA550142
SRR9595013	Gout	PRJNA550142
SRR9592455	Gout	PRJNA550142
SRR9592472	Gout	PRJNA550142
SRR9592471	Gout	PRJNA550142
SRR9592456	Gout	PRJNA550142
SRR9592439	Gout	PRJNA550142
SRR9592468	Gout	PRJNA550142
SRR15462451	HC	PRJNA754261
SRR15462452	HC	PRJNA754261
SRR15462453	HC	PRJNA754261
SRR15462459	HC	PRJNA754261
SRR15462470	HC	PRJNA754261
SRR15462481	HC	PRJNA754261
SRR15462492	HC	PRJNA754261
SRR15462503	HC	PRJNA754261
SRR15462507	HC	PRJNA754261
SRR15462508	HC	PRJNA754261
SRR15462509	HC	PRJNA754261
SRR15462510	HC	PRJNA754261
SRR15462511	HC	PRJNA754261
SRR15462512	HC	PRJNA754261
SRR15462513	HC	PRJNA754261
SRR15462514	HC	PRJNA754261
SRR15462515	HC	PRJNA754261
SRR15462490	Gout	PRJNA754261
SRR15462491	Gout	PRJNA754261
SRR15462493	Gout	PRJNA754261
SRR15462494	Gout	PRJNA754261
SRR15462495	Gout	PRJNA754261
SRR15462496	Gout	PRJNA754261
SRR15462497	Gout	PRJNA754261
SRR15462498	Gout	PRJNA754261
SRR15462499	Gout	PRJNA754261
SRR15462500	Gout	PRJNA754261
SRR15462501	Gout	PRJNA754261
SRR15462502	Gout	PRJNA754261
SRR15462504	Gout	PRJNA754261
SRR15462505	Gout	PRJNA754261
SRR15462506	Gout	PRJNA754261
qiu_HUA1	HUA	PRJNA1131142
qiu_HUA2	HUA	PRJNA1131142
qiu_HUA3	HUA	PRJNA1131142
qiu_HUA4	HUA	PRJNA1131142
qiu_HUA5	HUA	PRJNA1131142
qiu_HUA6	HUA	PRJNA1131142
qiu_HUA7	HUA	PRJNA1131142
qiu_HUA8	HUA	PRJNA1131142
qiu_HUA9	HUA	PRJNA1131142
qiu_HUA10	HUA	PRJNA1131142
qiu_HUA11	HUA	PRJNA1131142
qiu_HUA12	HUA	PRJNA1131142
qiu_HUA13	HUA	PRJNA1131142
qiu_HUA14	HUA	PRJNA1131142
qiu_HUA15	HUA	PRJNA1131142
qiu_HUA16	HUA	PRJNA1131142
qiu_HUA17	HUA	PRJNA1131142
qiu_HUA18	HUA	PRJNA1131142
qiu_HUA19	HUA	PRJNA1131142
qiu_HUA20	HUA	PRJNA1131142
qiu_HUA21	HUA	PRJNA1131142
qiu_HUA22	HUA	PRJNA1131142
qiu_HUA23	HUA	PRJNA1131142
qiu_HUA24	HUA	PRJNA1131142
qiu_HUA25	HUA	PRJNA1131142
qiu_HUA26	HUA	PRJNA1131142
qiu_HUA27	HUA	PRJNA1131142
qiu_HUA28	HUA	PRJNA1131142
qiu_HUA29	HUA	PRJNA1131142
qiu_HUA30	HUA	PRJNA1131142
qiu_HUA31	HUA	PRJNA1131142
qiu_HUA32	HUA	PRJNA1131142
qiu_HUA33	HUA	PRJNA1131142
qiu_HUA34	HUA	PRJNA1131142
qiu_HUA35	HUA	PRJNA1131142
qiu_HUA36	HUA	PRJNA1131142
qiu_HUA37	HUA	PRJNA1131142
qiu_HUA38	HUA	PRJNA1131142
qiu_HUA39	HUA	PRJNA1131142
qiu_HUA40	HUA	PRJNA1131142
qiu_HUA41	HUA	PRJNA1131142
qiu_HUA42	HUA	PRJNA1131142
qiu_HUA43	HUA	PRJNA1131142
qiu_HUA44	HUA	PRJNA1131142
qiu_HUA45	HUA	PRJNA1131142
qiu_HUA46	HUA	PRJNA1131142
qiu_HUA47	HUA	PRJNA1131142
qiu_HUA48	HUA	PRJNA1131142
qiu_HUA49	HUA	PRJNA1131142
qiu_HUA50	HUA	PRJNA1131142
qiu_HUA51	HUA	PRJNA1131142
qiu_HUA52	HUA	PRJNA1131142
qiu_HUA53	HUA	PRJNA1131142
qiu_HUA54	HUA	PRJNA1131142
qiu_HUA55	HUA	PRJNA1131142
qiu_HUA56	HUA	PRJNA1131142
qiu_HUA57	HUA	PRJNA1131142
qiu_HUA58	HUA	PRJNA1131142
qiu_HUA59	HUA	PRJNA1131142
qiu_HUA60	HUA	PRJNA1131142
qiu_HUA61	HUA	PRJNA1131142
qiu_HUA62	HUA	PRJNA1131142
qiu_HUA63	HUA	PRJNA1131142
qiu_HUA64	HUA	PRJNA1131142
qiu_HUA65	HUA	PRJNA1131142
CON1	HC	PRJNA1131142
CON2	HC	PRJNA1131142
CON3	HC	PRJNA1131142
CON4	HC	PRJNA1131142
CON5	HC	PRJNA1131142
CON6	HC	PRJNA1131142
CON7	HC	PRJNA1131142
CON8	HC	PRJNA1131142
CON9	HC	PRJNA1131142
CON10	HC	PRJNA1131142
CON11	HC	PRJNA1131142
CON12	HC	PRJNA1131142
CON13	HC	PRJNA1131142
CON14	HC	PRJNA1131142
CON15	HC	PRJNA1131142
CON16	HC	PRJNA1131142
CON17	HC	PRJNA1131142
CON18	HC	PRJNA1131142
CON19	HC	PRJNA1131142
CON20	HC	PRJNA1131142
CON21	HC	PRJNA1131142
CON22	HC	PRJNA1131142
CON23	HC	PRJNA1131142
CON24	HC	PRJNA1131142
CON25	HC	PRJNA1131142
CON26	HC	PRJNA1131142
CON28	HC	PRJNA1131142
CON29	HC	PRJNA1131142
CON30	HC	PRJNA1131142
CON31	HC	PRJNA1131142
CON32	HC	PRJNA1131142
CON33	HC	PRJNA1131142
CON34	HC	PRJNA1131142
CON35	HC	PRJNA1131142
CON36	HC	PRJNA1131142
CON37	HC	PRJNA1131142
CON38	HC	PRJNA1131142
CON39	HC	PRJNA1131142
CON40	HC	PRJNA1131142
GA1	Gout	PRJNA1131142
GA2	Gout	PRJNA1131142
GA3	Gout	PRJNA1131142
GA4	Gout	PRJNA1131142
GA5	Gout	PRJNA1131142
GA6	Gout	PRJNA1131142
GA7	Gout	PRJNA1131142
GA8	Gout	PRJNA1131142
GA9	Gout	PRJNA1131142
GA10	Gout	PRJNA1131142
GA11	Gout	PRJNA1131142
GA12	Gout	PRJNA1131142
GA13	Gout	PRJNA1131142
GA14	Gout	PRJNA1131142
GA16	Gout	PRJNA1131142
GA17	Gout	PRJNA1131142
GA18	Gout	PRJNA1131142
GA19	Gout	PRJNA1131142
GA20	Gout	PRJNA1131142
GA21	Gout	PRJNA1131142
NC1	HC	PRJNA1131142
NC2	HC	PRJNA1131142
NC3	HC	PRJNA1131142
NC4	HC	PRJNA1131142
NC5	HC	PRJNA1131142
NC6	HC	PRJNA1131142
NC7	HC	PRJNA1131142
NC8	HC	PRJNA1131142
NC9	HC	PRJNA1131142
NC10	HC	PRJNA1131142
NC11	HC	PRJNA1131142
NC12	HC	PRJNA1131142
NC13	HC	PRJNA1131142
NC14	HC	PRJNA1131142
NC15	HC	PRJNA1131142
NC16	HC	PRJNA1131142
NC17	HC	PRJNA1131142
NC18	HC	PRJNA1131142
NC19	HC	PRJNA1131142
NC21	HC	PRJNA1131142
NC22	HC	PRJNA1131142
zhang_HUA1	HUA	PRJNA1131142
zhang_HUA2	HUA	PRJNA1131142
zhang_HUA3	HUA	PRJNA1131142
zhang_HUA4	HUA	PRJNA1131142
zhang_HUA5	HUA	PRJNA1131142
zhang_HUA6	HUA	PRJNA1131142
zhang_HUA7	HUA	PRJNA1131142
zhang_HUA8	HUA	PRJNA1131142
zhang_HUA9	HUA	PRJNA1131142
zhang_HUA10	HUA	PRJNA1131142
zhang_HUA11	HUA	PRJNA1131142
zhang_HUA12	HUA	PRJNA1131142
zhang_HUA13	HUA	PRJNA1131142
zhang_HUA14	HUA	PRJNA1131142
zhang_HUA15	HUA	PRJNA1131142
zhang_HUA16	HUA	PRJNA1131142
zhang_HUA17	HUA	PRJNA1131142
zhang_HUA18	HUA	PRJNA1131142
zhang_HUA19	HUA	PRJNA1131142
zhang_HUA20	HUA	PRJNA1131142
zhang_HUA21	HUA	PRJNA1131142
SRR21068189	HC	PRJNA869365
SRR21068190	HC	PRJNA869365
SRR21068191	HC	PRJNA869365
SRR21068192	HC	PRJNA869365
SRR21068193	HC	PRJNA869365
SRR21068194	HC	PRJNA869365
SRR21068196	HC	PRJNA869365
SRR21068197	HC	PRJNA869365
SRR21068198	HC	PRJNA869365
SRR21068199	HC	PRJNA869365
SRR21068200	HC	PRJNA869365
SRR21068201	HC	PRJNA869365
SRR21068202	HC	PRJNA869365
SRR21068203	HC	PRJNA869365
SRR21068204	HC	PRJNA869365
SRR21068205	HC	PRJNA869365
SRR21068207	HC	PRJNA869365
SRR21068208	HC	PRJNA869365
SRR21068209	HC	PRJNA869365
SRR21068210	HC	PRJNA869365
SRR21068211	HC	PRJNA869365
SRR21068212	HC	PRJNA869365
SRR21068213	HC	PRJNA869365
SRR21068214	HC	PRJNA869365
SRR21068215	HC	PRJNA869365
SRR21068216	HC	PRJNA869365
SRR21068218	HC	PRJNA869365
SRR21068219	HC	PRJNA869365
SRR21068220	HC	PRJNA869365
SRR21068221	HC	PRJNA869365
SRR21068222	HC	PRJNA869365
SRR21068223	HC	PRJNA869365
SRR21068224	HC	PRJNA869365
SRR21068225	HC	PRJNA869365
SRR21068226	HC	PRJNA869365
SRR21068227	HC	PRJNA869365
SRR21068228	HC	PRJNA869365
SRR21068229	HC	PRJNA869365
SRR21068230	HC	PRJNA869365
SRR21068335	HC	PRJNA869365
SRR21068336	HC	PRJNA869365
SRR21068337	HC	PRJNA869365
SRR21068338	HC	PRJNA869365
SRR21068339	HC	PRJNA869365
SRR21068340	HC	PRJNA869365
SRR21068341	HC	PRJNA869365
SRR21068342	HC	PRJNA869365
SRR21068344	HC	PRJNA869365
SRR21068345	HC	PRJNA869365
SRR21068346	HC	PRJNA869365
SRR21068347	HC	PRJNA869365
SRR21068348	HC	PRJNA869365
SRR21068349	HC	PRJNA869365
SRR21068350	HC	PRJNA869365
SRR21068351	HC	PRJNA869365
SRR21068352	HC	PRJNA869365
SRR21068353	HC	PRJNA869365
SRR21068257	HUA	PRJNA869365
SRR21068258	HUA	PRJNA869365
SRR21068259	HUA	PRJNA869365
SRR21068260	HUA	PRJNA869365
SRR21068261	HUA	PRJNA869365
SRR21068262	HUA	PRJNA869365
SRR21068263	HUA	PRJNA869365
SRR21068264	HUA	PRJNA869365
SRR21068265	HUA	PRJNA869365
SRR21068266	HUA	PRJNA869365
SRR21068268	HUA	PRJNA869365
SRR21068269	HUA	PRJNA869365
SRR21068270	HUA	PRJNA869365
SRR21068271	HUA	PRJNA869365
SRR21068272	HUA	PRJNA869365
SRR21068273	HUA	PRJNA869365
SRR21068274	HUA	PRJNA869365
SRR21068275	HUA	PRJNA869365
SRR21068276	HUA	PRJNA869365
SRR21068277	HUA	PRJNA869365
SRR21068279	HUA	PRJNA869365
SRR21068280	HUA	PRJNA869365
SRR21068281	HUA	PRJNA869365
SRR21068282	HUA	PRJNA869365
SRR21068283	HUA	PRJNA869365
SRR21068284	HUA	PRJNA869365
SRR21068285	HUA	PRJNA869365
SRR21068286	HUA	PRJNA869365
SRR21068287	HUA	PRJNA869365
SRR21068288	HUA	PRJNA869365
SRR21068312	HUA	PRJNA869365
SRR21068313	HUA	PRJNA869365
SRR21068314	HUA	PRJNA869365
SRR21068315	HUA	PRJNA869365
SRR21068316	HUA	PRJNA869365
SRR21068317	HUA	PRJNA869365
SRR21068318	HUA	PRJNA869365
SRR21068319	HUA	PRJNA869365
SRR21068322	HUA	PRJNA869365
SRR21068323	HUA	PRJNA869365
SRR21068324	HUA	PRJNA869365
SRR21068325	HUA	PRJNA869365
SRR21068326	HUA	PRJNA869365
SRR21068327	HUA	PRJNA869365
SRR21068328	HUA	PRJNA869365
SRR21068329	HUA	PRJNA869365
SRR21068330	HUA	PRJNA869365
SRR21068331	HUA	PRJNA869365
SRR21068333	HUA	PRJNA869365
SRR21068334	HUA	PRJNA869365

## Sheet: Table S3
Table S3. LEfSe analysis result of genera.
Comparison	Taxa	Method	Group	LDA	p_value
Gout - HC - HUA	g__Bacteroides	LEfSe	HUA	4.88277	2.39203e-05
Gout - HC - HUA	g__Prevotella	LEfSe	Gout	4.62841	1.757e-07
Gout - HC - HUA	g__Fenollaria	LEfSe	Gout	4.08232	0.0237942
Gout - HC - HUA	g__Megamonas	LEfSe	HC	3.97901	0.00708423
Gout - HC - HUA	g__Bifidobacterium	LEfSe	HUA	3.92421	1.48138e-07
Gout - HC - HUA	g__Phascolarctobacterium	LEfSe	HUA	3.88011	0.00742753
Gout - HC - HUA	g__Fusobacterium	LEfSe	HUA	3.83138	0.014487
Gout - HC - HUA	g__Veillonella	LEfSe	HUA	3.82541	0.000537923
Gout - HC - HUA	g__Megasphaera	LEfSe	HUA	3.77435	8.95714e-06
Gout - HC - HUA	g__Parabacteroides	LEfSe	HUA	3.74156	0.000988349
Gout - HC - HUA	g__Parasutterella	LEfSe	HUA	3.67868	0.00150047
Gout - HC - HUA	g__Lachnoclostridium	LEfSe	Gout	3.62885	0.000517768
Gout - HC - HUA	g__UCG-002	LEfSe	Gout	3.56315	0.033475
Gout - HC - HUA	g__Anaerostipes	LEfSe	HUA	3.50223	0.000981106
Gout - HC - HUA	g__Lactobacillus	LEfSe	Gout	3.42316	0.00523628
Gout - HC - HUA	g__Erysipelotrichaceae_UCG-003	LEfSe	HUA	3.41584	3.56088e-06
Gout - HC - HUA	g__[Eubacterium]_ventriosum_group	LEfSe	HUA	3.32736	5.5164e-05
Gout - HC - HUA	g__[Eubacterium]_coprostanoligenes_group	LEfSe	HC	3.27599	9.79296e-05
Gout - HC - HUA	g__Sutterella	LEfSe	HUA	3.24962	0.00847582
Gout - HC - HUA	g__[Eubacterium]_eligens_group	LEfSe	HUA	3.20297	0.0304725
Gout - HC - HUA	g__Lactococcus	LEfSe	HUA	3.13903	0.00453864
Gout - HC - HUA	g__Christensenellaceae_R-7_group	LEfSe	Gout	3.13142	0.044038
Gout - HC - HUA	g__Bilophila	LEfSe	HUA	3.13079	6.715e-08
Gout - HC - HUA	g__Collinsella	LEfSe	HC	3.02792	0.0165827
Gout - HC - HUA	g__Odoribacter	LEfSe	HC	2.94729	0.0182664
Gout - HC - HUA	g__Butyricicoccus	LEfSe	Gout	2.92913	0.022696
Gout - HC - HUA	g__Oscillibacter	LEfSe	HUA	2.92765	1.24306e-07
Gout - HC - HUA	g__Sellimonas	LEfSe	Gout	2.92483	3.54648e-06
Gout - HC - HUA	g__Lachnospiraceae_UCG-004	LEfSe	Gout	2.91882	0.00127474
Gout - HC - HUA	g__Desulfovibrio	LEfSe	Gout	2.89492	0.0359998
Gout - HC - HUA	g__Lachnospiraceae_UCG-010	LEfSe	HUA	2.88055	5.15521e-07
Gout - HC - HUA	g__Lachnospiraceae_NK4A136_group	LEfSe	HUA	2.87045	0.00114241
Gout - HC - HUA	g__Monoglobus	LEfSe	HUA	2.86722	0.0016951
Gout - HC - HUA	g__Akkermansia	LEfSe	Gout	2.75506	0.0164566
Gout - HC - HUA	g__Granulicatella	LEfSe	HUA	2.72572	4.91957e-22
Gout - HC - HUA	g__Catenibacterium	LEfSe	Gout	2.72132	2.62191e-06
Gout - HC - HUA	g__Weissella	LEfSe	HUA	2.71096	4.99723e-08
Gout - HC - HUA	g__Erysipelatoclostridium	LEfSe	HUA	2.7027	0.0241801
Gout - HC - HUA	g__Actinomyces	LEfSe	HUA	2.68213	6.21276e-17
Gout - HC - HUA	g__Turicibacter	LEfSe	HUA	2.67209	1.10576e-08
Gout - HC - HUA	g__UCG-003	LEfSe	HUA	2.66707	0.00111923
Gout - HC - HUA	g__Lachnospiraceae_ND3007_group	LEfSe	HUA	2.65541	0.00696587
Gout - HC - HUA	g__UBA1819	LEfSe	HUA	2.65367	0.0406576
Gout - HC - HUA	g__Allisonella	LEfSe	Gout	2.62165	0.0281721
Gout - HC - HUA	g__Faecalitalea	LEfSe	HC	2.54101	0.000858067
Gout - HC - HUA	g__Atopobium	LEfSe	HUA	2.50742	6.70496e-06
Gout - HC - HUA	g__Holdemanella	LEfSe	Gout	2.50265	0.0052618
Gout - HC - HUA	g__Butyricimonas	LEfSe	HUA	2.48995	9.44786e-07
Gout - HC - HUA	g__[Clostridium]_innocuum_group	LEfSe	HUA	2.47745	0.000126719
Gout - HC - HUA	g__Coprobacter	LEfSe	HUA	2.45484	1.16932e-09
Gout - HC - HUA	g__Negativibacillus	LEfSe	HC	2.44931	0.0313308
Gout - HC - HUA	g__Gemella	LEfSe	HUA	2.43262	8.45056e-13
Gout - HC - HUA	g__Eisenbergiella	LEfSe	Gout	2.38792	0.0197387
Gout - HC - HUA	g__CAG-56	LEfSe	Gout	2.38436	0.00302999
Gout - HC - HUA	g__Eggerthella	LEfSe	Gout	2.35503	8.40403e-05
Gout - HC - HUA	g__Howardella	LEfSe	Gout	2.3199	0.000981901
Gout - HC - HUA	g__Hungatella	LEfSe	HUA	2.313	1.2868e-05
Gout - HC - HUA	g__GCA-900066575	LEfSe	HUA	2.12621	3.00166e-09

## Sheet: Table S4
Table S4. The results of ANCOM-BC2 analysis of genera which were also significantly different in LEfSe analysis.
taxon	lfc_GroupHUA	lfc_GroupGout	lfc_GroupGout_GroupHUA	se_GroupHUA	se_GroupGout	se_GroupGout_GroupHUA	W_GroupHUA	W_GroupGout	W_GroupGout_GroupHUA	p_GroupHUA	p_GroupGout	p_GroupGout_GroupHUA	q_GroupHUA	q_GroupGout	q_GroupGout_GroupHUA	diff_GroupHUA	diff_GroupGout	diff_GroupGout_GroupHUA	passed_ss_GroupHUA	passed_ss_GroupGout	passed_ss_GroupGout_GroupHUA
g__Atopobium	-0.44417	1.77989	2.22406	0.170416	0.196376	0.220312	-2.60639	9.06368	10.0951	0.00989184	1.75362e-16	2.19691e-19	0.0152874	4.46376e-16	7.78905e-19	TRUE	TRUE	TRUE	FALSE	TRUE	TRUE
g__Bacteroides	0.825747	-1.33717	-2.16292	0.217179	0.265975	0.296845	3.80215	-5.02742	-7.28635	0.000168073	7.80657e-07	1.98321e-12	0.00025975	1.98713e-06	7.03139e-12	TRUE	TRUE	TRUE	TRUE	TRUE	TRUE
g__Bifidobacterium	0.216571	-1.39457	-1.61114	0.273574	0.267926	0.313548	0.791637	-5.20505	-5.1384	0.429357	4.177e-07	5.75656e-07	0.663552	1.48094e-06	1.48094e-06	FALSE	TRUE	TRUE	FALSE	TRUE	TRUE
g__Bilophila	1.15871	-0.176811	-1.33553	0.197649	0.213328	0.2572	5.86249	-0.828824	-5.19256	1.25117e-08	0.407893	3.93541e-07	4.43596e-08	0.63038	1.00174e-06	TRUE	FALSE	TRUE	TRUE	FALSE	TRUE
g__Christensenellaceae_R-7_group	-0.845721	-0.669681	0.17604	0.197641	0.237163	0.254079	-4.27908	-2.82372	0.692854	3.66259e-05	0.00551328	0.489666	0.000129855	0.0140338	0.756756	TRUE	TRUE	FALSE	TRUE	TRUE	TRUE
g__Coprobacter	0.472144	1.21217	0.740028	0.202845	0.205624	0.242605	2.32761	5.8951	3.05033	0.0211698	2.11172e-08	0.00267131	0.032717	7.48701e-08	0.0067997	TRUE	TRUE	TRUE	FALSE	TRUE	TRUE
g__Eggerthella	-0.338551	0.760328	1.09888	0.166278	0.197551	0.219066	-2.03605	3.84878	5.01621	0.0444998	0.000213887	2.4144e-06	0.0687724	0.00054444	8.56015e-06	FALSE	TRUE	TRUE	FALSE	TRUE	TRUE
g__Erysipelotrichaceae_UCG-003	1.25053	0.783311	-0.467222	0.304573	0.277172	0.316057	4.10585	2.82608	-1.47828	5.38112e-05	0.00507372	0.140529	0.000190785	0.0129149	0.217182	TRUE	TRUE	FALSE	TRUE	TRUE	FALSE
g__Faecalitalea	-0.677924	0.70623	1.38415	0.175717	0.203809	0.225451	-3.85804	3.46516	6.1395	0.000156713	0.000655718	4.77129e-09	0.000398905	0.00101338	1.69164e-08	TRUE	TRUE	TRUE	FALSE	TRUE	FALSE
g__Fenollaria	-2.71101	1.80999	4.521	0.179475	0.262253	0.258523	-15.1052	6.90169	17.4878	1.88522e-19	1.27981e-08	5.95971e-22	4.79873e-19	1.97789e-08	2.11299e-21	TRUE	TRUE	TRUE	TRUE	TRUE	TRUE
g__GCA-900066575	0.434991	0.954847	0.519856	0.16732	0.195808	0.219063	2.59976	4.87644	2.37309	0.0102807	2.7731e-06	0.0189334	0.026169	9.83191e-06	0.0292608	TRUE	TRUE	TRUE	TRUE	TRUE	TRUE
g__Gemella	-0.298203	0.381082	0.679285	0.172209	0.192801	0.216949	-1.73164	1.97656	3.13108	0.0849438	0.0495236	0.00201389	0.131277	0.12606	0.00714016	FALSE	FALSE	TRUE	FALSE	FALSE	TRUE
g__Holdemanella	1.6285	1.32458	-0.303924	0.182265	0.220502	0.223361	8.93482	6.0071	-1.36069	2.20848e-13	6.52548e-08	0.177742	7.83008e-13	1.66103e-07	0.274693	TRUE	TRUE	FALSE	TRUE	FALSE	TRUE
g__Hungatella	0.0740092	0.96091	0.886901	0.171658	0.193618	0.221376	0.431144	4.9629	4.0063	0.666874	1.58859e-06	8.98015e-05	1	5.63228e-06	0.000228586	FALSE	TRUE	TRUE	FALSE	TRUE	TRUE
g__Lachnoclostridium	0.736202	-0.0254839	-0.761686	0.197463	0.220933	0.264065	3.7283	-0.115346	-2.88446	0.000224187	0.908236	0.00415946	0.000794843	1	0.0105877	TRUE	FALSE	TRUE	TRUE	TRUE	TRUE
g__Lachnospiraceae_NK4A136_group	-0.575909	0.430131	1.00604	0.201799	0.204902	0.248153	-2.85387	2.0992	4.05411	0.00486957	0.0373118	7.72111e-05	0.0123953	0.0576637	0.000273749	TRUE	FALSE	TRUE	TRUE	FALSE	TRUE
g__Lachnospiraceae_UCG-004	0.481763	-0.0113514	-0.493114	0.170155	0.182813	0.226673	2.83132	-0.0620927	-2.17544	0.00496933	0.950533	0.0304274	0.0176185	1	0.0774516	TRUE	FALSE	FALSE	TRUE	FALSE	FALSE
g__Lactobacillus	1.70636	0.885188	-0.821168	0.21882	0.294792	0.304302	7.79798	3.00275	-2.69853	1.06457e-12	0.00314524	0.00778014	3.77439e-12	0.00800606	0.0120239	TRUE	TRUE	TRUE	FALSE	FALSE	TRUE
g__Monoglobus	0.655906	-0.0466033	-0.70251	0.190283	0.208973	0.247314	3.447	-0.223011	-2.84056	0.000687682	0.823749	0.00495768	0.00243815	1	0.0126195	TRUE	FALSE	TRUE	TRUE	TRUE	TRUE
g__Oscillibacter	0.581618	-0.343048	-0.924666	0.204935	0.208442	0.253986	2.83807	-1.64577	-3.64061	0.00490683	0.101052	0.000329786	0.0124901	0.156172	0.00116924	TRUE	FALSE	TRUE	TRUE	FALSE	TRUE
g__Parabacteroides	0.668392	-1.31545	-1.98385	0.228752	0.258458	0.286671	2.92192	-5.08963	-6.92028	0.0036997	5.80675e-07	2.08974e-11	0.00571772	1.47808e-06	7.40907e-11	TRUE	TRUE	TRUE	TRUE	TRUE	TRUE
g__Parasutterella	0.438323	-0.498975	-0.937298	0.26383	0.247317	0.324406	1.66138	-2.01756	-2.88927	0.0976918	0.0445366	0.00414561	0.150978	0.113366	0.0146981	FALSE	FALSE	TRUE	FALSE	FALSE	TRUE
g__Phascolarctobacterium	0.399508	-0.720312	-1.11982	0.262182	0.253511	0.319404	1.52378	-2.84134	-3.50597	0.128554	0.00478143	0.000520128	0.198675	0.0121709	0.00184409	FALSE	TRUE	TRUE	FALSE	TRUE	TRUE
g__Prevotella	-2.29864	0.125191	2.42383	0.355529	0.327413	0.41689	-6.46541	0.382363	5.81408	3.60995e-10	0.702437	1.43219e-08	1.27989e-09	1	3.64558e-08	TRUE	FALSE	TRUE	TRUE	FALSE	FALSE
g__Sellimonas	-1.71981	0.00401634	1.72382	0.155503	0.21432	0.22557	-11.0596	0.0187399	7.64206	1.3693e-13	0.985144	2.86179e-09	4.8548e-13	1	7.28457e-09	TRUE	FALSE	TRUE	FALSE	FALSE	TRUE
g__Sutterella	0.751111	-0.46547	-1.21658	0.231848	0.245935	0.286814	3.23968	-1.89265	-4.2417	0.00134708	0.0594774	3.05434e-05	0.00342894	0.0919197	0.00010829	TRUE	FALSE	TRUE	TRUE	FALSE	TRUE
g__Turicibacter	-0.471817	0.2585	0.730317	0.221901	0.210331	0.253149	-2.12625	1.22901	2.88493	0.0353876	0.221305	0.00459	0.0900775	0.342016	0.0162736	FALSE	FALSE	TRUE	FALSE	FALSE	TRUE
g__UCG-003	0.153255	-0.564318	-0.717573	0.18721	0.204588	0.23432	0.818629	-2.75831	-3.06236	0.413835	0.00627116	0.00245396	0.639563	0.015963	0.00870039	FALSE	TRUE	TRUE	FALSE	TRUE	TRUE
g__Weissella	0.959943	2.21203	1.25209	0.212264	0.20663	0.252551	4.5224	10.7053	4.95776	1.15493e-05	1.08049e-20	1.73993e-06	1.78489e-05	3.83084e-20	4.4289e-06	TRUE	TRUE	TRUE	TRUE	FALSE	TRUE
g__[Eubacterium]_eligens_group	-0.280424	0.554855	0.835279	0.21134	0.223575	0.256399	-1.32688	2.48173	3.25774	0.185961	0.0138442	0.00130602	0.287395	0.0352398	0.00463044	FALSE	TRUE	TRUE	TRUE	TRUE	TRUE

## Sheet: Table S5
Table S5. LEfSe analysis result of MetaCyc pathways.
Comparison	Taxa	Method	Group	LDA	p_value
Gout - HC - HUA	pyruvate fermentation to propanoate I	LEfSe	HUA	3.03041	3.37641e-07
Gout - HC - HUA	peptidoglycan maturation (meso-diaminopimelate containing)	LEfSe	Gout	2.9448	7.91016e-06
Gout - HC - HUA	phosphatidylglycerol biosynthesis II (non-plastidic)	LEfSe	Gout	2.94318	9.51368e-05
Gout - HC - HUA	thiazole biosynthesis II (Bacillus)	LEfSe	Gout	2.92297	1.15999e-05
Gout - HC - HUA	phosphatidylglycerol biosynthesis I (plastidic)	LEfSe	Gout	2.91094	0.00016763
Gout - HC - HUA	CMP-3-deoxy-D-manno-octulosonate biosynthesis I	LEfSe	HUA	2.90143	1.33648e-06
Gout - HC - HUA	incomplete reductive TCA cycle	LEfSe	HUA	2.89499	0.00740518
Gout - HC - HUA	purine nucleotides degradation II (aerobic)	LEfSe	Gout	2.88809	1.99882e-06
Gout - HC - HUA	fatty acid elongation -- saturated	LEfSe	HUA	2.88419	2.86784e-07
Gout - HC - HUA	adenosine nucleotides degradation II	LEfSe	Gout	2.87311	1.63133e-06
Gout - HC - HUA	superpathway of L-phenylalanine biosynthesis	LEfSe	HUA	2.86959	6.11634e-05
Gout - HC - HUA	TCA cycle V (2-oxoglutarate:ferredoxin oxidoreductase)	LEfSe	HUA	2.86845	3.04325e-07
Gout - HC - HUA	TCA cycle I (prokaryotic)	LEfSe	HUA	2.84531	3.33384e-05
Gout - HC - HUA	pyruvate fermentation to isobutanol (engineered)	LEfSe	HUA	2.83785	0.0256324
Gout - HC - HUA	4-deoxy-L-threo-hex-4-enopyranuronate degradation	LEfSe	HUA	2.83402	3.9068e-08
Gout - HC - HUA	anhydromuropeptides recycling	LEfSe	HUA	2.82968	1.22935e-09
Gout - HC - HUA	thiazole biosynthesis I (E. coli)	LEfSe	Gout	2.82522	6.29671e-05
Gout - HC - HUA	L-arginine biosynthesis III (via N-acetyl-L-citrulline)	LEfSe	HUA	2.82371	7.26803e-13
Gout - HC - HUA	superpathway of L-tyrosine biosynthesis	LEfSe	HUA	2.81758	0.000107979
Gout - HC - HUA	peptidoglycan biosynthesis IV (Enterococcus faecium)	LEfSe	HC	2.79973	0.0157013
Gout - HC - HUA	palmitate biosynthesis II (bacteria and plants)	LEfSe	Gout	2.79908	0.0297722
Gout - HC - HUA	UDP-N-acetyl-D-glucosamine biosynthesis I	LEfSe	Gout	2.78163	7.22888e-06
Gout - HC - HUA	superpathway of pyrimidine ribonucleotides de novo biosynthesis	LEfSe	HUA	2.78098	0.00152406
Gout - HC - HUA	lipid IVA biosynthesis	LEfSe	HUA	2.77728	2.09225e-06
Gout - HC - HUA	cob(II)yrinate a,c-diamide biosynthesis I (early cobalt insertion)	LEfSe	Gout	2.76782	8.66172e-05
Gout - HC - HUA	L-isoleucine biosynthesis II	LEfSe	HC	2.76603	0.014095
Gout - HC - HUA	guanosine nucleotides degradation III	LEfSe	Gout	2.76471	0.000387111
Gout - HC - HUA	superpathway of UDP-N-acetylglucosamine-derived O-antigen building blocks biosynthesis	LEfSe	HC	2.75963	0.00420338
Gout - HC - HUA	purine nucleobases degradation I (anaerobic)	LEfSe	Gout	2.75473	0.000277331
Gout - HC - HUA	superpathway of pyrimidine ribonucleosides salvage	LEfSe	HUA	2.74566	0.000879394
Gout - HC - HUA	5-aminoimidazole ribonucleotide biosynthesis II	LEfSe	HC	2.73104	5.99792e-06
Gout - HC - HUA	superpathway of 5-aminoimidazole ribonucleotide biosynthesis	LEfSe	HC	2.72325	3.87413e-05
Gout - HC - HUA	queuosine biosynthesis	LEfSe	HUA	2.71841	0.00893631
Gout - HC - HUA	biotin biosynthesis I	LEfSe	HUA	2.70711	0.00010202
Gout - HC - HUA	8-amino-7-oxononanoate biosynthesis I	LEfSe	HUA	2.70255	4.73877e-05
Gout - HC - HUA	heme biosynthesis I (aerobic)	LEfSe	Gout	2.69777	0.0164669
Gout - HC - HUA	fucose degradation	LEfSe	Gout	2.69478	0.0161275
Gout - HC - HUA	adenine and adenosine salvage III	LEfSe	HC	2.69013	0.00455278
Gout - HC - HUA	superpathway of guanosine nucleotides de novo biosynthesis II	LEfSe	HUA	2.68922	0.00126375
Gout - HC - HUA	superpathway of arginine and polyamine biosynthesis	LEfSe	HUA	2.68398	1.35256e-07
Gout - HC - HUA	coenzyme A biosynthesis I	LEfSe	HC	2.68359	2.87502e-06
Gout - HC - HUA	chondroitin sulfate degradation I (bacterial)	LEfSe	HUA	2.68304	6.5346e-07
Gout - HC - HUA	superpathway of purine nucleotides de novo biosynthesis I	LEfSe	HUA	2.68178	0.00330494
Gout - HC - HUA	superpathay of heme biosynthesis from glutamate	LEfSe	Gout	2.68062	0.0375126
Gout - HC - HUA	peptidoglycan biosynthesis V (&beta;-lactam resistance)	LEfSe	Gout	2.67904	0.0122594
Gout - HC - HUA	dTDP-L-rhamnose biosynthesis I	LEfSe	HUA	2.67877	0.00265181
Gout - HC - HUA	TCA cycle VI (obligate autotrophs)	LEfSe	HUA	2.6781	0.0173093
Gout - HC - HUA	superpathway of L-alanine biosynthesis	LEfSe	HC	2.67529	0.0197616
Gout - HC - HUA	superpathway of phospholipid biosynthesis I (bacteria)	LEfSe	HC	2.67363	0.000264452
Gout - HC - HUA	superpathway of guanosine nucleotides de novo biosynthesis I	LEfSe	HUA	2.67263	0.0113668
Gout - HC - HUA	UDP-N-acetylmuramoyl-pentapeptide biosynthesis I (meso-diaminopimelate containing)	LEfSe	HC	2.66998	7.31367e-05
Gout - HC - HUA	superpathway of hexitol degradation (bacteria)	LEfSe	Gout	2.66715	0.0164232
Gout - HC - HUA	L-isoleucine biosynthesis IV	LEfSe	HC	2.66452	0.026338
Gout - HC - HUA	superpathway of N-acetylglucosamine, N-acetylmannosamine and N-acetylneuraminate degradation	LEfSe	Gout	2.65964	0.013151
Gout - HC - HUA	Kdo transfer to lipid IVA III (Chlamydia)	LEfSe	HUA	2.65588	3.74382e-06
Gout - HC - HUA	peptidoglycan biosynthesis III (mycobacteria)	LEfSe	HC	2.65336	0.000354193
Gout - HC - HUA	superpathway of purine nucleotides de novo biosynthesis II	LEfSe	HUA	2.65193	0.00802261
Gout - HC - HUA	superpathway of sulfate assimilation and cysteine biosynthesis	LEfSe	HUA	2.64882	9.03291e-07
Gout - HC - HUA	lactose and galactose degradation I	LEfSe	Gout	2.64383	1.67946e-05
Gout - HC - HUA	guanosine ribonucleotides de novo biosynthesis	LEfSe	HC	2.64179	0.000535933
Gout - HC - HUA	adenosylcobalamin salvage from cobinamide II	LEfSe	HUA	2.63933	0.0254373
Gout - HC - HUA	S-adenosyl-L-methionine cycle I	LEfSe	Gout	2.6377	0.0123239
Gout - HC - HUA	adenosylcobalamin salvage from cobinamide I	LEfSe	HUA	2.63646	0.0134066
Gout - HC - HUA	adenosylcobalamin biosynthesis from cobyrinate a,c-diamide I	LEfSe	HUA	2.63486	0.0205131
Gout - HC - HUA	mycolate biosynthesis	LEfSe	HUA	2.63466	0.0210155
Gout - HC - HUA	5-aminoimidazole ribonucleotide biosynthesis I	LEfSe	HC	2.6342	0.000267368
Gout - HC - HUA	pentose phosphate pathway	LEfSe	HUA	2.63038	0.00405179
Gout - HC - HUA	gluconeogenesis I	LEfSe	Gout	2.62518	0.000449222
Gout - HC - HUA	pentose phosphate pathway (non-oxidative branch)	LEfSe	Gout	2.62067	0.00228306
Gout - HC - HUA	L-1,2-propanediol degradation	LEfSe	Gout	2.61953	0.00215599
Gout - HC - HUA	colanic acid building blocks biosynthesis	LEfSe	HUA	2.61282	7.68945e-07
Gout - HC - HUA	peptidoglycan biosynthesis II (staphylococci)	LEfSe	HC	2.61035	2.78481e-05
Gout - HC - HUA	palmitoleate biosynthesis I (from (5Z)-dodec-5-enoate)	LEfSe	HUA	2.60729	0.0344527
Gout - HC - HUA	Calvin-Benson-Bassham cycle	LEfSe	Gout	2.60707	0.000996919
Gout - HC - HUA	superpathway of pyridoxal 5'-phosphate biosynthesis and salvage	LEfSe	HUA	2.59978	1.00694e-05
Gout - HC - HUA	CDP-diacylglycerol biosynthesis I	LEfSe	HC	2.59927	0.034504
Gout - HC - HUA	peptidoglycan biosynthesis I (meso-diaminopimelate containing)	LEfSe	Gout	2.59765	0.00155747
Gout - HC - HUA	formaldehyde assimilation II (RuMP Cycle)	LEfSe	Gout	2.58828	9.06025e-06
Gout - HC - HUA	(5Z)-dodec-5-enoate biosynthesis	LEfSe	Gout	2.58782	0.0311488
Gout - HC - HUA	UDP-N-acetylmuramoyl-pentapeptide biosynthesis II (lysine-containing)	LEfSe	HC	2.57776	0.00310852
Gout - HC - HUA	D-fructuronate degradation	LEfSe	HUA	2.57726	0.00108462
Gout - HC - HUA	superpathway of histidine, purine, and pyrimidine biosynthesis	LEfSe	HUA	2.5726	0.000938623
Gout - HC - HUA	6-hydroxymethyl-dihydropterin diphosphate biosynthesis III (Chlamydia)	LEfSe	HC	2.57221	0.00112685
Gout - HC - HUA	oleate biosynthesis IV (anaerobic)	LEfSe	HUA	2.5695	0.0201053
Gout - HC - HUA	pyrimidine deoxyribonucleotide phosphorylation	LEfSe	HUA	2.56008	0.00552913
Gout - HC - HUA	CDP-diacylglycerol biosynthesis II	LEfSe	HC	2.54864	0.0279002
Gout - HC - HUA	pyridoxal 5'-phosphate biosynthesis I	LEfSe	HUA	2.54801	3.55625e-05
Gout - HC - HUA	nitrate reduction VI (assimilatory)	LEfSe	HUA	2.54656	1.62793e-07
Gout - HC - HUA	pyrimidine deoxyribonucleotides de novo biosynthesis II	LEfSe	HUA	2.5451	0.0072096
Gout - HC - HUA	pyruvate fermentation to acetone	LEfSe	Gout	2.54428	0.000185336
Gout - HC - HUA	CMP-legionaminate biosynthesis I	LEfSe	HUA	2.54401	7.40225e-08
Gout - HC - HUA	aerobic respiration I (cytochrome c)	LEfSe	Gout	2.54105	0.000810726
Gout - HC - HUA	UMP biosynthesis	LEfSe	Gout	2.53858	0.0026302
Gout - HC - HUA	superpathway of glucose and xylose degradation	LEfSe	HUA	2.53848	0.000666846
Gout - HC - HUA	superpathway of pyrimidine deoxyribonucleotides de novo biosynthesis (E. coli)	LEfSe	HUA	2.53782	0.00842168
Gout - HC - HUA	superpathway of fatty acid biosynthesis initiation (E. coli)	LEfSe	HUA	2.53148	0.0285727
Gout - HC - HUA	superpathway of GDP-mannose-derived O-antigen building blocks biosynthesis	LEfSe	HUA	2.52196	0.0187395
Gout - HC - HUA	6-hydroxymethyl-dihydropterin diphosphate biosynthesis I	LEfSe	HC	2.51569	0.0101908
Gout - HC - HUA	superpathway of pyrimidine deoxyribonucleoside salvage	LEfSe	HUA	2.50905	0.00223275
Gout - HC - HUA	superpathway of &beta;-D-glucuronide and D-glucuronate degradation	LEfSe	Gout	2.5015	0.0435336
Gout - HC - HUA	stearate biosynthesis II (bacteria and plants)	LEfSe	HUA	2.49833	0.0223893
Gout - HC - HUA	D-galacturonate degradation I	LEfSe	HUA	2.49437	0.000492162
Gout - HC - HUA	sulfate reduction I (assimilatory)	LEfSe	HUA	2.49432	4.52853e-07
Gout - HC - HUA	tRNA charging	LEfSe	HC	2.49423	0.0051865
Gout - HC - HUA	superpathway of polyamine biosynthesis I	LEfSe	HUA	2.4924	3.06904e-06
Gout - HC - HUA	chorismate biosynthesis from 3-dehydroquinate	LEfSe	HC	2.4834	0.00137391
Gout - HC - HUA	superpathway of glycolysis and Entner-Doudoroff	LEfSe	HUA	2.48295	0.000803956
Gout - HC - HUA	L-rhamnose degradation I	LEfSe	HUA	2.48155	0.000552122
Gout - HC - HUA	L-arginine biosynthesis I (via L-ornithine)	LEfSe	Gout	2.48084	0.00696086
Gout - HC - HUA	glycerol degradation to butanol	LEfSe	Gout	2.47261	0.00382694
Gout - HC - HUA	mannan degradation	LEfSe	HUA	2.47234	0.00107821
Gout - HC - HUA	pyrimidine deoxyribonucleotides de novo biosynthesis I	LEfSe	HUA	2.46626	0.000830658
Gout - HC - HUA	ADP-L-glycero-&beta;-D-manno-heptose biosynthesis	LEfSe	HUA	2.46576	8.41859e-10
Gout - HC - HUA	chorismate biosynthesis I	LEfSe	HC	2.4622	0.00772025
Gout - HC - HUA	urea cycle	LEfSe	HUA	2.46202	0.0252248
Gout - HC - HUA	superpathway of UDP-glucose-derived O-antigen building blocks biosynthesis	LEfSe	HUA	2.45427	1.51845e-06
Gout - HC - HUA	superpathway of tetrahydrofolate biosynthesis and salvage	LEfSe	HC	2.44387	0.00773323
Gout - HC - HUA	inosine-5'-phosphate biosynthesis I	LEfSe	HC	2.44161	0.00951557
Gout - HC - HUA	arginine, ornithine and proline interconversion	LEfSe	Gout	2.42711	3.76155e-07
Gout - HC - HUA	tRNA processing	LEfSe	HUA	2.41317	9.87756e-06
Gout - HC - HUA	polyisoprenoid biosynthesis (E. coli)	LEfSe	HUA	2.39406	0.029226
Gout - HC - HUA	methanogenesis from acetate	LEfSe	Gout	2.39084	8.46137e-05
Gout - HC - HUA	reductive acetyl coenzyme A pathway	LEfSe	HC	2.38267	9.95391e-05
Gout - HC - HUA	glycogen degradation I (bacterial)	LEfSe	HUA	2.37837	0.00934447
Gout - HC - HUA	flavin biosynthesis I (bacteria and plants)	LEfSe	Gout	2.37544	0.00274526
Gout - HC - HUA	superpathway of L-tryptophan biosynthesis	LEfSe	HUA	2.36745	0.0175967
Gout - HC - HUA	superpathway of L-threonine biosynthesis	LEfSe	Gout	2.34828	0.0476965
Gout - HC - HUA	biotin biosynthesis II	LEfSe	HUA	2.33923	0.0486521
Gout - HC - HUA	L-arginine biosynthesis IV (archaebacteria)	LEfSe	Gout	2.33502	0.0213257
Gout - HC - HUA	NAD biosynthesis I (from aspartate)	LEfSe	HC	2.33254	0.0087198
Gout - HC - HUA	GDP-D-glycero-&alpha;-D-manno-heptose biosynthesis	LEfSe	Gout	2.32944	0.00091786
Gout - HC - HUA	superpathway of N-acetylneuraminate degradation	LEfSe	HUA	2.32551	0.0153132
Gout - HC - HUA	enterobactin biosynthesis	LEfSe	Gout	2.31388	0.0297322
Gout - HC - HUA	mevalonate pathway I	LEfSe	Gout	2.31128	0.0431579
Gout - HC - HUA	superpathway of glycerol degradation to 1,3-propanediol	LEfSe	Gout	2.31044	0.00779769
Gout - HC - HUA	methylphosphonate degradation I	LEfSe	HUA	2.30309	0.0105021
Gout - HC - HUA	superpathway of polyamine biosynthesis II	LEfSe	Gout	2.29644	0.00622645
Gout - HC - HUA	superpathway of (R,R)-butanediol biosynthesis	LEfSe	HC	2.28056	0.03578
Gout - HC - HUA	dTDP-N-acetylthomosamine biosynthesis	LEfSe	Gout	2.2772	0.0403243
Gout - HC - HUA	formaldehyde oxidation I	LEfSe	Gout	2.24895	0.000179196
Gout - HC - HUA	mono-trans, poly-cis decaprenyl phosphate biosynthesis	LEfSe	HC	2.24842	4.30754e-06
Gout - HC - HUA	pyrimidine deoxyribonucleotides biosynthesis from CTP	LEfSe	Gout	2.24532	0.000143902
Gout - HC - HUA	toluene degradation I (aerobic) (via o-cresol)	LEfSe	Gout	2.24185	0.0123846
Gout - HC - HUA	toluene degradation II (aerobic) (via 4-methylcatechol)	LEfSe	Gout	2.24185	0.0123846
Gout - HC - HUA	ppGpp biosynthesis	LEfSe	HUA	2.23942	0.0154926
Gout - HC - HUA	superpathway of ubiquinol-8 biosynthesis (prokaryotic)	LEfSe	Gout	2.21499	0.014438
Gout - HC - HUA	enterobacterial common antigen biosynthesis	LEfSe	Gout	2.19224	0.0218247
Gout - HC - HUA	superpathway of glycol metabolism and degradation	LEfSe	HUA	2.18077	0.0218634
Gout - HC - HUA	superpathway of ornithine degradation	LEfSe	Gout	2.17914	0.0311156
Gout - HC - HUA	glyoxylate cycle	LEfSe	HUA	2.17293	0.0285575
Gout - HC - HUA	pyrimidine deoxyribonucleotides de novo biosynthesis IV	LEfSe	Gout	2.1559	0.00016914
Gout - HC - HUA	L-lysine fermentation to acetate and butanoate	LEfSe	HC	2.11737	0.00251376
Gout - HC - HUA	inosine-5'-phosphate biosynthesis III	LEfSe	HC	2.08067	0.0117534
Gout - HC - HUA	superpathway of (Kdo)2-lipid A biosynthesis	LEfSe	HUA	2.05282	0.00845328
Gout - HC - HUA	D-glucarate degradation I	LEfSe	HUA	2.03515	0.00045947
Gout - HC - HUA	polymyxin resistance	LEfSe	Gout	2.02842	0.0339472
Gout - HC - HUA	myo-inositol degradation I	LEfSe	HUA	2.02767	0.000298528
Gout - HC - HUA	N10-formyl-tetrahydrofolate biosynthesis	LEfSe	Gout	2.02232	0.040096
Gout - HC - HUA	L-arginine degradation II (AST pathway)	LEfSe	Gout	2.01694	0.0494146
Gout - HC - HUA	superpathway of methylglyoxal degradation	LEfSe	HUA	2.01569	0.0114406
Gout - HC - HUA	superpathway of D-glucarate and D-galactarate degradation	LEfSe	HUA	2.0012	0.00158184

## Sheet: Table S6
Table S6. Results of Network analysis of cross-cohort microbial biomarkers.
edges.From	edges.To	edges.r	Group
g__Bacteroides	g__Prevotella	-0.562017	HC
g__UCG-002	g__[Eubacterium]_coprostanoligenes_group	0.65886	HC
g__UCG-002	g__Christensenellaceae_R-7_group	0.639963	HC
g__UCG-002	g__Odoribacter	0.573975	HC
g__UCG-002	g__Lachnospiraceae_UCG-010	0.490467	HC
g__UCG-002	g__UCG-003	0.627432	HC
g__UCG-002	g__Butyricimonas	0.531843	HC
g__UCG-002	g__Negativibacillus	0.513712	HC
g__[Eubacterium]_coprostanoligenes_group	g__UCG-003	0.504799	HC
g__[Eubacterium]_coprostanoligenes_group	g__Butyricimonas	0.48048	HC
g__Lactococcus	g__Weissella	0.523641	HC
g__Odoribacter	g__UCG-003	0.586194	HC
g__Odoribacter	g__Butyricimonas	0.539067	HC
g__Oscillibacter	g__Butyricimonas	0.483051	HC
g__Oscillibacter	g__GCA-900066575	0.542897	HC
g__Lachnospiraceae_UCG-010	g__UCG-003	0.514956	HC
g__Lachnospiraceae_UCG-010	g__Butyricimonas	0.508059	HC
g__Catenibacterium	g__Howardella	0.558737	HC
g__Catenibacterium	g__GCA-900066575	0.581763	HC
g__Weissella	g__GCA-900066575	0.579483	HC
g__Actinomyces	g__Gemella	0.525196	HC
g__UCG-003	g__Butyricimonas	0.680441	HC
g__UCG-003	g__Coprobacter	0.514463	HC
g__UCG-003	g__Negativibacillus	0.545763	HC
g__Butyricimonas	g__Coprobacter	0.584463	HC
g__Butyricimonas	g__Negativibacillus	0.575779	HC
g__Coprobacter	g__Negativibacillus	0.480642	HC
g__Coprobacter	g__GCA-900066575	0.711231	HC
g__Negativibacillus	g__GCA-900066575	0.480513	HC
g__Hungatella	g__GCA-900066575	0.553586	HC
g__Bacteroides	g__Prevotella	-0.596356	HUA
g__Fusobacterium	g__UCG-002	-0.546101	HUA
g__Fusobacterium	g__Christensenellaceae_R-7_group	-0.514072	HUA
g__Lachnoclostridium	g__UCG-002	-0.4952	HUA
g__Lachnoclostridium	g__[Eubacterium]_coprostanoligenes_group	-0.499385	HUA
g__UCG-002	g__[Eubacterium]_coprostanoligenes_group	0.636232	HUA
g__UCG-002	g__Christensenellaceae_R-7_group	0.714211	HUA
g__UCG-002	g__Lachnospiraceae_UCG-010	0.511128	HUA
g__UCG-002	g__Lachnospiraceae_NK4A136_group	0.503817	HUA
g__UCG-002	g__UCG-003	0.512363	HUA
g__[Eubacterium]_coprostanoligenes_group	g__Christensenellaceae_R-7_group	0.65452	HUA
g__[Eubacterium]_eligens_group	g__UCG-003	0.583594	HUA
g__[Eubacterium]_eligens_group	g__Lachnospiraceae_ND3007_group	0.529145	HUA
g__[Eubacterium]_eligens_group	g__GCA-900066575	0.573545	HUA
g__Oscillibacter	g__Butyricimonas	0.51992	HUA
g__Lachnospiraceae_UCG-004	g__Gemella	0.480216	HUA
g__Lachnospiraceae_UCG-010	g__Lachnospiraceae_NK4A136_group	0.518217	HUA
g__Lachnospiraceae_UCG-010	g__UCG-003	0.54401	HUA
g__Lachnospiraceae_NK4A136_group	g__Monoglobus	0.506922	HUA
g__Lachnospiraceae_NK4A136_group	g__UCG-003	0.51652	HUA
g__Erysipelatoclostridium	g__Hungatella	0.513564	HUA
g__Actinomyces	g__Atopobium	0.506437	HUA
g__UCG-003	g__Butyricimonas	0.593929	HUA
g__Faecalitalea	g__Hungatella	0.520044	HUA
g__Bacteroides	g__Parabacteroides	0.557681	Gout
g__Fusobacterium	g__Parabacteroides	0.493477	Gout
g__UCG-002	g__[Eubacterium]_ventriosum_group	0.517128	Gout
g__UCG-002	g__[Eubacterium]_coprostanoligenes_group	0.800257	Gout
g__UCG-002	g__Odoribacter	0.535628	Gout
g__UCG-002	g__Lachnospiraceae_UCG-010	0.499953	Gout
g__UCG-002	g__UCG-003	0.696117	Gout
g__UCG-002	g__Butyricimonas	0.551742	Gout
g__[Eubacterium]_coprostanoligenes_group	g__Christensenellaceae_R-7_group	0.500979	Gout
g__[Eubacterium]_coprostanoligenes_group	g__Odoribacter	0.485392	Gout
g__[Eubacterium]_coprostanoligenes_group	g__UCG-003	0.565767	Gout
g__[Eubacterium]_coprostanoligenes_group	g__Butyricimonas	0.492884	Gout
g__Odoribacter	g__Negativibacillus	0.485243	Gout
g__Lachnospiraceae_UCG-010	g__UCG-003	0.516384	Gout
g__UCG-003	g__Butyricimonas	0.602276	Gout

## Sheet: Table S7
Table S7. Results of interdependent functional groups (guilds).
Guild1	g__[Clostridium]_innocuum_group;g__[Ruminococcus]_gnavus_group;g__Erysipelatoclostridium;g__Faecalitalea;g__Fusobacterium;g__Hungatella;g__Tyzzerella
Guild2	g__Actinomyces;g__Atopobium;g__Bacteroides;g__Bifidobacterium;g__Clostridium_sensu_stricto_1;g__Eggerthella;g__Gemella;g__Granulicatella;g__Parasutterella;g__Streptococcus;g__Turicibacter;g__Veillonella
Guild3	g__Bilophila;g__Flavonifractor;g__Incertae_Sedis;g__Oscillibacter;g__Parabacteroides;g__Phascolarctobacterium;g__UBA1819
Guild4	g__Coprobacter;g__GCA-900066575;g__Lactococcus;g__Megamonas;g__Negativibacillus;g__Paraprevotella;g__Sutterella;g__Weissella
Guild5	g__[Eubacterium]_coprostanoligenes_group;g__[Eubacterium]_ruminantium_group;g__Christensenellaceae_R-7_group;g__Clostridia_UCG-014;g__Holdemanella;g__NK4A214_group;g__UCG-002;g__UCG-005
Guild6	g__Akkermansia;g__Alistipes;g__Barnesiella;g__Butyricimonas;g__Colidextribacter;g__Desulfovibrio;g__Family_XIII_AD3011_group;g__Lachnospiraceae_UCG-010;g__Odoribacter;g__UCG-003
Guild7	g__[Eubacterium]_ventriosum_group;g__[Ruminococcus]_gauvreauii_group;g__CAG-56;g__Coprococcus;g__Faecalibacterium;g__Lachnospiraceae_FCS020_group;g__Lachnospiraceae_NK4A136_group;g__Monoglobus;g__Ruminococcus;g__Subdoligranulum
Guild8	g__[Eubacterium]_eligens_group;g__Agathobacter;g__Butyricicoccus;g__Dialister;g__Lachnoclostridium;g__Lachnospira;g__Lachnospiraceae_UCG-004;g__Prevotella;g__Roseburia
Guild9	g__[Eubacterium]_hallii_group;g__[Ruminococcus]_torques_group;g__Anaerostipes;g__Blautia;g__Collinsella;g__Dorea;g__Erysipelotrichaceae_UCG-003;g__Fusicatenibacter;g__Lachnospiraceae_ND3007_group

## Sheet: Table S8
Table S8. The completeness and contamination of SGBs.
bin_GTDB_annotation	completeness	contamination	size	N50
d__Bacteria;p__Actinomycetota;c__Coriobacteriia;o__Coriobacteriales;f__Coriobacteriaceae;g__Collinsella;s__	100	1.61	2292712	41421
d__Bacteria;p__Fusobacteriota;c__Fusobacteriia;o__Fusobacteriales;f__Fusobacteriaceae;g__Fusobacterium_A;s__Fusobacterium_A varium	100	1.12	3125318	75972
d__Bacteria;p__Bacillota_C;c__Negativicutes;o__Veillonellales;f__Dialisteraceae;g__Dialister;s__Dialister succinatiphilus	100	0.63	2275288	30454
d__Bacteria;p__Actinomycetota;c__Coriobacteriia;o__Coriobacteriales;f__Coriobacteriaceae;g__Collinsella;s__Collinsella sp003469185	100	1.61	2195039	92057
d__Bacteria;p__Actinomycetota;c__Coriobacteriia;o__Coriobacteriales;f__Eggerthellaceae;g__Eggerthella;s__Eggerthella lenta	100	1.69	3193067	31381
d__Bacteria;p__Bacillota_C;c__Negativicutes;o__Veillonellales;f__Megasphaeraceae;g__Megasphaera;s__	100	0	2443380	111832
d__Bacteria;p__Bacteroidota;c__Bacteroidia;o__Bacteroidales;f__Rikenellaceae;g__Alistipes;s__Alistipes shahii	100	0	3215171	115784
d__Bacteria;p__Bacillota_C;c__Negativicutes;o__Veillonellales;f__Veillonellaceae;g__Veillonella;s__Veillonella parvula_A	100	0	2107653	192288
d__Bacteria;p__Actinomycetota;c__Coriobacteriia;o__Coriobacteriales;f__Coriobacteriaceae;g__Collinsella;s__Collinsella sp900544115	100	0.81	2275300	75635
d__Bacteria;p__Bacteroidota;c__Bacteroidia;o__Bacteroidales;f__Rikenellaceae;g__Alistipes_A;s__Alistipes_A pullistercoris	100	0	2933612	230878
d__Bacteria;p__Bacillota_C;c__Negativicutes;o__Selenomonadales;f__Selenomonadaceae;g__Mitsuokella;s__Mitsuokella multacida	100	0.78	2524231	105253
d__Bacteria;p__Bacillota_A;c__Clostridia;o__Oscillospirales;f__Ruminococcaceae;g__Faecalibacterium;s__Faecalibacterium longum	100	0	2550937	139107
d__Bacteria;p__Bacillota;c__Bacilli;o__Erysipelotrichales;f__Erysipelotrichaceae;g__Amedibacterium;s__Amedibacterium intestinale	100	0.94	2746077	37150
d__Bacteria;p__Pseudomonadota;c__Gammaproteobacteria;o__Burkholderiales;f__Burkholderiaceae_A;g__Parasutterella;s__Parasutterella gallistercoris	100	0.04	2392736	54790
d__Bacteria;p__Desulfobacterota;c__Desulfovibrionia;o__Desulfovibrionales;f__Desulfovibrionaceae;g__Bilophila;s__Bilophila wadsworthia	100	0	4136974	66748
d__Bacteria;p__Bacteroidota;c__Bacteroidia;o__Bacteroidales;f__Rikenellaceae;g__Alistipes_A;s__Alistipes_A indistinctus	100	2.67	2801782	227973
d__Bacteria;p__Actinomycetota;c__Coriobacteriia;o__Coriobacteriales;f__Coriobacteriaceae;g__Collinsella;s__Collinsella tanakaei	100	0.81	2338791	84583
d__Bacteria;p__Fusobacteriota;c__Fusobacteriia;o__Fusobacteriales;f__Fusobacteriaceae;g__Fusobacterium_A;s__Fusobacterium_A ulcerans	100	2.25	3476189	73688
d__Bacteria;p__Bacillota;c__Bacilli;o__Erysipelotrichales;f__Erysipelotrichaceae;g__Amedibacillus;s__Amedibacillus dolichus	100	0.13	1939409	17977
d__Bacteria;p__Pseudomonadota;c__Gammaproteobacteria;o__Enterobacterales_A;f__Succinivibrionaceae;g__Succinatimonas;s__Succinatimonas hippei	100	0	2373830	38215
d__Bacteria;p__Fusobacteriota;c__Fusobacteriia;o__Fusobacteriales;f__Fusobacteriaceae;g__Fusobacterium_B;s__Fusobacterium_B sp900541465	100	0	2132088	50136
d__Bacteria;p__Bacillota_C;c__Negativicutes;o__Veillonellales;f__Megasphaeraceae;g__Caecibacter;s__Caecibacter sp003467125	100	0	2547851	81786
d__Bacteria;p__Bacillota_C;c__Negativicutes;o__Acidaminococcales;f__Acidaminococcaceae;g__Acidaminococcus;s__Acidaminococcus intestini	100	0	2136676	96473
d__Bacteria;p__Bacillota_C;c__Negativicutes;o__Veillonellales;f__Megasphaeraceae;g__Megasphaera;s__Megasphaera elsdenii	100	0.1	2142474	38549
d__Bacteria;p__Bacillota_C;c__Negativicutes;o__Veillonellales;f__Megasphaeraceae;g__Megasphaera;s__Megasphaera sp000417505	100	0	2242240	55728
d__Bacteria;p__Actinomycetota;c__Coriobacteriia;o__Coriobacteriales;f__Coriobacteriaceae;g__Collinsella;s__Collinsella sp003466125	100	1.61	2321801	199768
d__Bacteria;p__Bacillota;c__Bacilli;o__Erysipelotrichales;f__Coprobacillaceae;g__Thomasclavelia;s__Thomasclavelia ramosa	100	1.73	4665756	48949
d__Bacteria;p__Pseudomonadota;c__Gammaproteobacteria;o__Enterobacterales;f__Enterobacteriaceae;g__Klebsiella;s__Klebsiella pneumoniae	100	0.13	5290344	140664
d__Bacteria;p__Bacillota_C;c__Negativicutes;o__Veillonellales;f__Veillonellaceae;g__Veillonella_A;s__Veillonella_A magna	100	0.05	2177493	60148
d__Bacteria;p__Bacillota_A;c__Clostridia;o__Peptostreptococcales;f__Peptostreptococcaceae;g__Peptacetobacter;s__Peptacetobacter hiranonis	100	0	2824772	11729
d__Bacteria;p__Bacillota_A;c__Clostridia;o__Oscillospirales;f__Ruminococcaceae;g__Faecalibacterium;s__Faecalibacterium prausnitzii_J	100	0	2944086	141051
d__Bacteria;p__Pseudomonadota;c__Gammaproteobacteria;o__Burkholderiales;f__Burkholderiaceae_A;g__Parasutterella;s__Parasutterella excrementihominis	100	0	2609997	154631
d__Bacteria;p__Actinomycetota;c__Actinomycetia;o__Actinomycetales;f__Bifidobacteriaceae;g__Bifidobacterium;s__Bifidobacterium pseudocatenulatum	100	0.32	2195697	263904
d__Bacteria;p__Actinomycetota;c__Coriobacteriia;o__Coriobacteriales;f__Coriobacteriaceae;g__Collinsella;s__Collinsella sp003465825	100	0.81	2220384	84318
d__Bacteria;p__Actinomycetota;c__Coriobacteriia;o__Coriobacteriales;f__Coriobacteriaceae;g__Collinsella;s__	100	0.81	2239006	98517
d__Bacteria;p__Actinomycetota;c__Coriobacteriia;o__Coriobacteriales;f__Coriobacteriaceae;g__Collinsella;s__Collinsella sp019041915	100	6.52	2204920	79343
d__Bacteria;p__Pseudomonadota;c__Gammaproteobacteria;o__Burkholderiales;f__Burkholderiaceae_A;g__Sutterella;s__Sutterella wadsworthensis	100	0	2892883	102815
d__Bacteria;p__Bacillota_C;c__Negativicutes;o__Acidaminococcales;f__Acidaminococcaceae;g__URXU01;s__URXU01 sp900552005	100	0	1818494	103408
d__Bacteria;p__Pseudomonadota;c__Gammaproteobacteria;o__Burkholderiales;f__Burkholderiaceae_A;g__Sutterella;s__Sutterella wadsworthensis_A	100	0.1	2643558	46960
d__Bacteria;p__Fusobacteriota;c__Fusobacteriia;o__Fusobacteriales;f__Fusobacteriaceae;g__Fusobacterium_B;s__Fusobacterium_B sp900541465	100	0	2176323	72543
d__Bacteria;p__Actinomycetota;c__Coriobacteriia;o__Coriobacteriales;f__Coriobacteriaceae;g__Collinsella;s__Collinsella intestinalis	100	0.18	1808743	96911
d__Bacteria;p__Bacillota_A;c__Clostridia;o__Oscillospirales;f__Ruminococcaceae;g__Faecalibacterium;s__Faecalibacterium prausnitzii_E	99.98	4.23	2602928	52283
d__Bacteria;p__Pseudomonadota;c__Gammaproteobacteria;o__Enterobacterales;f__Enterobacteriaceae;g__Escherichia;s__Escherichia coli	99.93	0.1	4699795	193903
d__Bacteria;p__Pseudomonadota;c__Gammaproteobacteria;o__Enterobacterales_A;f__Succinivibrionaceae;g__Succinivibrio;s__Succinivibrio sp900552905	99.85	1.18	1982132	36315
d__Bacteria;p__Bacillota_C;c__Negativicutes;o__Veillonellales;f__Megasphaeraceae;g__Caecibacter;s__Caecibacter massiliensis	99.7	0	2749444	36588
d__Bacteria;p__Bacillota_C;c__Negativicutes;o__Veillonellales;f__Dialisteraceae;g__Dialister;s__Dialister sp900557365	99.7	0.63	1733749	129898
d__Bacteria;p__Bacillota_C;c__Negativicutes;o__Selenomonadales;f__Selenomonadaceae;g__Anaerovibrio;s__Anaerovibrio sp900548165	99.66	1.73	2253377	38253
d__Bacteria;p__Bacillota;c__Bacilli;o__Lactobacillales;f__Streptococcaceae;g__Streptococcus;s__Streptococcus pasteurianus	99.63	0.09	1940342	81965
d__Bacteria;p__Bacteroidota;c__Bacteroidia;o__Bacteroidales;f__Barnesiellaceae;g__Barnesiella;s__Barnesiella intestinihominis	99.62	0	3184813	128081
d__Bacteria;p__Bacillota_A;c__Clostridia;o__Lachnospirales;f__Lachnospiraceae;g__CAG-882;s__CAG-882 sp003486385	99.61	1.1	3700196	65407
d__Bacteria;p__Actinomycetota;c__Actinomycetia;o__Actinomycetales;f__Bifidobacteriaceae;g__Bifidobacterium;s__Bifidobacterium adolescentis	99.55	0.45	2070284	95972
d__Bacteria;p__Bacteroidota;c__Bacteroidia;o__Bacteroidales;f__Rikenellaceae;g__Alistipes;s__Alistipes putredinis	99.52	0.48	2187267	106346
d__Bacteria;p__Bacillota_A;c__Clostridia;o__Lachnospirales;f__Lachnospiraceae;g__CAG-882;s__CAG-882 sp000435595	99.52	0	2917271	42269
d__Bacteria;p__Bacillota;c__Bacilli;o__Lactobacillales;f__Lactobacillaceae;g__Ligilactobacillus;s__Ligilactobacillus salivarius	99.48	0	1880117	89841
d__Bacteria;p__Bacteroidota;c__Bacteroidia;o__Bacteroidales;f__Marinifilaceae;g__Odoribacter;s__Odoribacter splanchnicus	99.46	0	4234723	74020
d__Bacteria;p__Bacillota;c__Bacilli;o__Lactobacillales;f__Streptococcaceae;g__Streptococcus;s__Streptococcus thermophilus	99.45	0.15	1728213	58636
d__Bacteria;p__Bacteroidota;c__Bacteroidia;o__Bacteroidales;f__Tannerellaceae;g__Parabacteroides;s__Parabacteroides distasonis	99.42	0.06	4716949	120634
d__Bacteria;p__Bacillota_C;c__Negativicutes;o__Acidaminococcales;f__Acidaminococcaceae;g__Phascolarctobacterium;s__Phascolarctobacterium faecium	99.4	0.6	2294250	35504
d__Bacteria;p__Bacillota_C;c__Negativicutes;o__Acidaminococcales;f__Acidaminococcaceae;g__CAG-266;s__CAG-266 sp000436095	99.4	1.2	1924512	128721
d__Bacteria;p__Bacillota_C;c__Negativicutes;o__Acidaminococcales;f__Acidaminococcaceae;g__Acidaminococcus;s__Acidaminococcus fermentans_A	99.4	1.2	2582890	27426
d__Bacteria;p__Bacillota_C;c__Negativicutes;o__Acidaminococcales;f__Acidaminococcaceae;g__Phascolarctobacterium_A;s__Phascolarctobacterium_A sp900551335	99.38	2.59	2406907	120465
d__Bacteria;p__Pseudomonadota;c__Gammaproteobacteria;o__Enterobacterales_A;f__Succinivibrionaceae;g__Succinivibrio;s__Succinivibrio sp000431835	99.38	0.94	2427908	77822
d__Bacteria;p__Bacillota_A;c__Clostridia;o__Lachnospirales;f__Lachnospiraceae;g__Ventrimonas;s__Ventrimonas sp900555625	99.37	0.63	2929642	100764
d__Bacteria;p__Bacillota_A;c__Clostridia;o__Lachnospirales;f__Lachnospiraceae;g__Clostridium_Q;s__Clostridium_Q sp000435655	99.37	0.43	2961620	81486
d__Bacteria;p__Bacillota_A;c__Clostridia;o__Lachnospirales;f__Lachnospiraceae;g__Copromonas;s__Copromonas sp900066785	99.37	0	3137238	55375
d__Bacteria;p__Bacillota_C;c__Negativicutes;o__Selenomonadales;f__Selenomonadaceae;g__Megamonas;s__Megamonas funiformis	99.37	0	2267560	47018
d__Bacteria;p__Bacillota_A;c__Clostridia;o__Lachnospirales;f__Lachnospiraceae;g__Acetatifactor;s__Acetatifactor intestinalis	99.36	1.93	2927945	62468
d__Bacteria;p__Bacillota_A;c__Clostridia;o__Oscillospirales;f__Acutalibacteraceae;g__Pseudoruminococcus;s__Pseudoruminococcus massiliensis	99.33	0.4	2137462	46065
d__Bacteria;p__Bacillota_A;c__Clostridia;o__Lachnospirales;f__Lachnospiraceae;g__Lachnospira;s__Lachnospira sp000436535	99.33	0	2906515	94073
d__Bacteria;p__Bacillota_A;c__Clostridia;o__Lachnospirales;f__Lachnospiraceae;g__Lachnospira;s__Lachnospira rogosae	99.33	0	2593484	217171
d__Bacteria;p__Bacillota_A;c__Clostridia;o__Oscillospirales;f__Oscillospiraceae;g__Flavonifractor;s__Flavonifractor plautii	99.33	0.13	4562943	47489
d__Bacteria;p__Bacillota_A;c__Clostridia;o__Lachnospirales;f__Lachnospiraceae;g__Coprococcus;s__Coprococcus eutactus_A	99.33	0.06	2699503	120052
d__Bacteria;p__Bacillota_A;c__Clostridia;o__Oscillospirales;f__Butyricicoccaceae;g__Agathobaculum;s__Agathobaculum butyriciproducens	99.33	0.67	2645083	51657
d__Bacteria;p__Bacillota_A;c__Clostridia;o__Lachnospirales;f__Lachnospiraceae;g__Enterocloster;s__Enterocloster bolteae	99.32	0	5599231	278526
d__Bacteria;p__Bacillota_A;c__Clostridia;o__Oscillospirales;f__Ruminococcaceae;g__Gemmiger;s__Gemmiger qucibialis	99.32	0.68	3528887	17410
d__Bacteria;p__Bacillota_A;c__Clostridia;o__Lachnospirales;f__Lachnospiraceae;g__Lachnospira;s__Lachnospira sp000437735	99.31	0	2867284	120077
d__Bacteria;p__Desulfobacterota;c__Desulfovibrionia;o__Desulfovibrionales;f__Desulfovibrionaceae;g__Desulfovibrio;s__Desulfovibrio sp900556755	99.29	1.28	2595900	41868
d__Bacteria;p__Bacteroidota;c__Bacteroidia;o__Bacteroidales;f__Rikenellaceae;g__Alistipes;s__Alistipes onderdonkii	99.28	0.48	3374134	189678
d__Bacteria;p__Bacteroidota;c__Bacteroidia;o__Bacteroidales;f__Bacteroidaceae;g__Prevotella;s__Prevotella rara	99.26	2.08	3597258	75604
d__Bacteria;p__Bacteroidota;c__Bacteroidia;o__Bacteroidales;f__Bacteroidaceae;g__Bacteroides;s__Bacteroides fragilis	99.26	0.68	5381741	155406
d__Bacteria;p__Bacteroidota;c__Bacteroidia;o__Bacteroidales;f__Bacteroidaceae;g__Paraprevotella;s__Paraprevotella clara	99.26	0.37	3688010	151957
d__Bacteria;p__Bacteroidota;c__Bacteroidia;o__Bacteroidales;f__Bacteroidaceae;g__Bacteroides;s__Bacteroides nordii	99.26	0.74	5221132	78977
d__Bacteria;p__Bacteroidota;c__Bacteroidia;o__Bacteroidales;f__Bacteroidaceae;g__Phocaeicola;s__Phocaeicola vulgatus	99.25	0.21	4705028	97684
d__Bacteria;p__Bacteroidota;c__Bacteroidia;o__Bacteroidales;f__Marinifilaceae;g__Butyricimonas;s__Butyricimonas virosa	99.23	0	4480940	77853
d__Bacteria;p__Actinomycetota;c__Coriobacteriia;o__Coriobacteriales;f__Coriobacteriaceae;g__Collinsella;s__Collinsella intestinalis	99.19	3.23	1815787	108479
d__Bacteria;p__Bacillota_A;c__Clostridia;o__Clostridiales;f__Clostridiaceae;g__Sarcina;s__Sarcina perfringens	99.19	0	3181839	154853
d__Bacteria;p__Actinomycetota;c__Coriobacteriia;o__Coriobacteriales;f__Coriobacteriaceae;g__Collinsella;s__Collinsella sp905214615	99.19	1.75	2243072	37843
d__Bacteria;p__Bacteroidota;c__Bacteroidia;o__Bacteroidales;f__Bacteroidaceae;g__Bacteroides;s__Bacteroides sp014750685	99.14	0.53	7169633	248026
d__Bacteria;p__Actinomycetota;c__Coriobacteriia;o__Coriobacteriales;f__Coriobacteriaceae;g__Collinsella;s__Collinsella aerofaciens_H	99.12	0.88	2359462	39733
d__Bacteria;p__Actinomycetota;c__Actinomycetia;o__Actinomycetales;f__Bifidobacteriaceae;g__Bifidobacterium;s__Bifidobacterium longum	99.08	0.46	2260625	141830
d__Bacteria;p__Bacillota_C;c__Negativicutes;o__Acidaminococcales;f__Acidaminococcaceae;g__Acidaminococcus;s__Acidaminococcus sp000437815	99.08	0.75	2173188	41492
d__Bacteria;p__Bacillota_C;c__Negativicutes;o__Acidaminococcales;f__Acidaminococcaceae;g__Acidaminococcus;s__Acidaminococcus provencensis	99.08	1.8	2178828	56552
d__Bacteria;p__Bacteroidota;c__Bacteroidia;o__Bacteroidales;f__Muribaculaceae;g__UBA7173;s__UBA7173 sp900546835	99.06	0.38	2547675	48776
d__Bacteria;p__Bacillota;c__Bacilli;o__Erysipelotrichales;f__Coprobacillaceae;g__Catenibacterium;s__Catenibacterium sp000437715	99.06	0.47	2125861	25908
d__Bacteria;p__Bacillota;c__Bacilli;o__Erysipelotrichales;f__Coprobacillaceae;g__Faecalibacillus;s__Faecalibacillus intestinalis	99.06	0	2998259	59887
d__Bacteria;p__Bacillota;c__Bacilli;o__Erysipelotrichales;f__Coprobacillaceae;g__Faecalibacillus;s__Faecalibacillus faecis	99.06	1.89	2402410	31175
d__Bacteria;p__Bacteroidota;c__Bacteroidia;o__Bacteroidales;f__Bacteroidaceae;g__Prevotella;s__Prevotella sp905215655	99.03	0.83	2454746	38735
d__Bacteria;p__Bacillota_A;c__Clostridia;o__Oscillospirales;f__Ruminococcaceae;g__Ruminiclostridium_E;s__Ruminiclostridium_E siraeum	98.99	0	2687922	58904
d__Bacteria;p__Bacillota_A;c__Clostridia;o__Lachnospirales;f__Lachnospiraceae;g__Enterocloster;s__Enterocloster sp001517625	98.99	0.08	3244138	83968
d__Bacteria;p__Bacteroidota;c__Bacteroidia;o__Bacteroidales;f__Bacteroidaceae;g__Prevotella;s__Prevotella sp002265625	98.98	0.63	3468541	29880
d__Bacteria;p__Bacillota_A;c__Clostridia;o__Lachnospirales;f__Lachnospiraceae;g__Fusicatenibacter;s__Fusicatenibacter saccharivorans	98.95	0.73	2930701	62836
d__Bacteria;p__Bacillota_A;c__Clostridia;o__Peptostreptococcales;f__Peptostreptococcaceae;g__Romboutsia;s__Romboutsia timonensis	98.94	0	3317806	36183
d__Bacteria;p__Bacillota_A;c__Clostridia;o__Lachnospirales;f__Lachnospiraceae;g__Blautia_A;s__Blautia_A caecimuris	98.93	0.32	3415176	100292
d__Bacteria;p__Bacteroidota;c__Bacteroidia;o__Bacteroidales;f__Bacteroidaceae;g__Prevotella;s__Prevotella massiliensis	98.89	0.62	3698525	68485
d__Bacteria;p__Bacteroidota;c__Bacteroidia;o__Bacteroidales;f__Bacteroidaceae;g__Prevotella;s__Prevotella lascolaii	98.88	0.16	3177164	138004
d__Bacteria;p__Fusobacteriota;c__Fusobacteriia;o__Fusobacteriales;f__Fusobacteriaceae;g__Fusobacterium_A;s__Fusobacterium_A mortiferum	98.88	1.12	2582582	87879
d__Bacteria;p__Fusobacteriota;c__Fusobacteriia;o__Fusobacteriales;f__Fusobacteriaceae;g__Fusobacterium_A;s__Fusobacterium_A sp900015295	98.88	1.12	1991170	68791
d__Bacteria;p__Fusobacteriota;c__Fusobacteriia;o__Fusobacteriales;f__Fusobacteriaceae;g__Fusobacterium_A;s__Fusobacterium_A sp900543175	98.88	1.12	2488875	33616
d__Bacteria;p__Bacteroidota;c__Bacteroidia;o__Bacteroidales;f__Bacteroidaceae;g__Prevotella;s__Prevotella sp900547005	98.86	1.34	2879333	31466
d__Bacteria;p__Bacillota_C;c__Negativicutes;o__Acidaminococcales;f__Acidaminococcaceae;g__Phascolarctobacterium_A;s__Phascolarctobacterium_A succinatutens	98.8	0.6	2196686	59234
d__Bacteria;p__Fusobacteriota;c__Fusobacteriia;o__Fusobacteriales;f__Fusobacteriaceae;g__Fusobacterium_A;s__Fusobacterium_A sp900549465	98.78	1.12	1959104	70277
d__Bacteria;p__Bacteroidota;c__Bacteroidia;o__Bacteroidales;f__Bacteroidaceae;g__Paraprevotella;s__Paraprevotella sp003477995	98.76	2.04	3237112	48831
d__Bacteria;p__Pseudomonadota;c__Gammaproteobacteria;o__Burkholderiales;f__Burkholderiaceae_A;g__Duodenibacillus;s__Duodenibacillus massiliensis	98.75	0	2131134	30215
d__Bacteria;p__Pseudomonadota;c__Gammaproteobacteria;o__Burkholderiales;f__Burkholderiaceae_A;g__Duodenibacillus;s__Duodenibacillus intestinigallinarum	98.75	0.62	2313262	266925
d__Bacteria;p__Pseudomonadota;c__Gammaproteobacteria;o__Burkholderiales;f__Burkholderiaceae_A;g__Duodenibacillus;s__Duodenibacillus intestinavium	98.75	0	2347715	70304
d__Bacteria;p__Bacillota_C;c__Negativicutes;o__Veillonellales;f__Dialisteraceae;g__Dialister;s__Dialister hominis	98.73	0.02	2132142	31981
d__Bacteria;p__Pseudomonadota;c__Gammaproteobacteria;o__Enterobacterales;f__Enterobacteriaceae;g__Klebsiella;s__Klebsiella quasipneumoniae	98.7	0.5	5036897	40371
d__Bacteria;p__Bacillota_A;c__Clostridia;o__Oscillospirales;f__Acutalibacteraceae;g__Ruminococcus_E;s__Ruminococcus_E sp934476515	98.66	0.4	2219174	47616
d__Bacteria;p__Bacillota_A;c__Clostridia;o__Oscillospirales;f__Acutalibacteraceae;g__Eubacterium_R;s__Eubacterium_R sp000434995	98.66	0	1973742	203716
d__Bacteria;p__Bacillota_A;c__Clostridia;o__Lachnospirales;f__CAG-274;g__CAG-274;s__CAG-274 sp000432155	98.66	0.67	2243698	151854
d__Bacteria;p__Bacillota_A;c__Clostridia;o__Oscillospirales;f__Acutalibacteraceae;g__Ruminococcus_E;s__Ruminococcus_E bromii_B	98.66	0.34	1942000	178348
d__Bacteria;p__Bacillota_A;c__Clostridia;o__Oscillospirales;f__Ruminococcaceae;g__UBA1394;s__UBA1394 sp900538575	98.66	1.01	2683043	94426
d__Bacteria;p__Bacillota_A;c__Clostridia;o__Oscillospirales;f__Acutalibacteraceae;g__Ruminococcus_E;s__Ruminococcus_E sp003438075	98.66	0.34	2300362	76657
d__Bacteria;p__Bacillota_A;c__Clostridia;o__Oscillospirales;f__Acutalibacteraceae;g__Ruminococcus_E;s__Ruminococcus_E sp003526955	98.66	0.34	2211600	68469
d__Bacteria;p__Bacillota_A;c__Clostridia;o__Lachnospirales;f__CAG-274;g__CAG-274;s__CAG-274 sp900545305	98.66	1.34	2352547	134242
d__Bacteria;p__Bacillota_A;c__Clostridia;o__Lachnospirales;f__Lachnospiraceae;g__Lachnospira;s__Lachnospira eligens_A	98.64	0	2736894	108627
d__Bacteria;p__Bacillota_A;c__Clostridia;o__Oscillospirales;f__Ruminococcaceae;g__Ruminococcus_D;s__Ruminococcus_D bicirculans	98.63	0	2732704	77897
d__Bacteria;p__Bacillota_A;c__Clostridia;o__Lachnospirales;f__Lachnospiraceae;g__Eubacterium_G;s__Eubacterium_G ventriosum	98.62	0.17	2575392	96192
d__Bacteria;p__Bacteroidota;c__Bacteroidia;o__Bacteroidales;f__Bacteroidaceae;g__Bacteroides;s__Bacteroides uniformis	98.62	0.19	4435911	99833
d__Bacteria;p__Bacillota_A;c__Clostridia;o__Lachnospirales;f__Lachnospiraceae;g__Blautia;s__Blautia hansenii	98.61	0.06	2638339	54716
d__Bacteria;p__Bacillota_A;c__Clostridia;o__Christensenellales;f__CAG-74;g__UBA11524;s__UBA11524 sp000437595	98.6	1.17	3113879	41982
d__Bacteria;p__Bacillota_A;c__Clostridia;o__Oscillospirales;f__Ruminococcaceae;g__Gemmiger;s__Gemmiger sp900540595	98.58	3.28	2880040	71744
d__Bacteria;p__Fusobacteriota;c__Fusobacteriia;o__Fusobacteriales;f__Fusobacteriaceae;g__Fusobacterium_A;s__Fusobacterium_A ulcerans_A	98.56	2.25	3568134	56102
d__Bacteria;p__Bacillota_A;c__Clostridia;o__Lachnospirales;f__Lachnospiraceae;g__Coprococcus;s__Coprococcus eutactus	98.54	1.12	2700592	79382
d__Bacteria;p__Bacillota_A;c__Clostridia;o__Oscillospirales;f__Acutalibacteraceae;g__Eubacterium_R;s__Eubacterium_R sp000436835	98.54	0	2119218	47679
d__Bacteria;p__Pseudomonadota;c__Gammaproteobacteria;o__Enterobacterales;f__Enterobacteriaceae;g__Cronobacter;s__Cronobacter malonaticus	98.5	0.54	4344877	23030
d__Bacteria;p__Actinomycetota;c__Coriobacteriia;o__Coriobacteriales;f__Coriobacteriaceae;g__Collinsella;s__	98.39	1.41	2173182	13646
d__Bacteria;p__Desulfobacterota;c__Desulfovibrionia;o__Desulfovibrionales;f__Desulfovibrionaceae;g__Desulfovibrio;s__Desulfovibrio legallii	98.39	0.59	2466816	10783
d__Bacteria;p__Actinomycetota;c__Coriobacteriia;o__Coriobacteriales;f__Coriobacteriaceae;g__Collinsella;s__Collinsella sp900757705	98.39	0.81	2197382	41365
d__Bacteria;p__Bacillota_A;c__Clostridia;o__Clostridiales;f__Clostridiaceae;g__Clostridium;s__Clostridium saudiense	98.39	1.85	3704671	59117
d__Bacteria;p__Pseudomonadota;c__Gammaproteobacteria;o__Enterobacterales;f__Enterobacteriaceae;g__Klebsiella;s__Klebsiella aerogenes	98.37	3.98	5000339	52864
d__Bacteria;p__Bacteroidota;c__Bacteroidia;o__Bacteroidales;f__Muribaculaceae;g__CAG-485;s__CAG-485 sp900541835	98.36	1.76	2522557	93867
d__Bacteria;p__Bacillota_C;c__Negativicutes;o__Veillonellales;f__Veillonellaceae;g__Veillonella;s__Veillonella atypica	98.36	1.5	1977699	64704
d__Bacteria;p__Bacillota_A;c__Clostridia;o__Oscillospirales;f__Oscillospiraceae;g__ER4;s__ER4 sp000765235	98.32	0.08	2674519	40873
d__Bacteria;p__Bacillota_A;c__Clostridia;o__Oscillospirales;f__Ruminococcaceae;g__UBA1394;s__UBA1394 sp900066845	98.32	0	2517187	34599
d__Bacteria;p__Desulfobacterota;c__Desulfovibrionia;o__Desulfovibrionales;f__Desulfovibrionaceae;g__Mailhella;s__Mailhella massiliensis	98.3	1.78	3103545	47038
d__Bacteria;p__Bacillota_A;c__Clostridia;o__Lachnospirales;f__Lachnospiraceae;g__Acetatifactor;s__Acetatifactor sp900066565	98.21	1.73	3353403	56003
d__Bacteria;p__Bacteroidota;c__Bacteroidia;o__Bacteroidales;f__Bacteroidaceae;g__Prevotella;s__Prevotella stercorea	98.15	0	3049226	46016
d__Bacteria;p__Pseudomonadota;c__Gammaproteobacteria;o__Burkholderiales;f__Burkholderiaceae_A;g__Sutterella;s__Sutterella sp900762445	98.14	0.62	2071306	190356
d__Bacteria;p__Pseudomonadota;c__Gammaproteobacteria;o__Burkholderiales;f__Burkholderiaceae_A;g__Sutterella;s__Sutterella sp905194315	98.14	0	2108176	41330
d__Bacteria;p__Pseudomonadota;c__Gammaproteobacteria;o__Burkholderiales;f__Burkholderiaceae_A;g__Sutterella;s__Sutterella sp905197905	98.14	0.93	2227331	211163
d__Bacteria;p__Bacillota_A;c__Clostridia;o__Christensenellales;f__CAG-138;g__UBA1685;s__UBA1685 sp002320595	98.13	0.05	2421407	56627
d__Bacteria;p__Pseudomonadota;c__Gammaproteobacteria;o__Burkholderiales;f__Burkholderiaceae_A;g__Mesosutterella;s__Mesosutterella multiformis	98.12	0	2379339	75204
d__Bacteria;p__Bacteroidota;c__Bacteroidia;o__Bacteroidales;f__Muribaculaceae;g__Limisoma;s__Limisoma sp000437795	98.11	0.03	2600675	68788
d__Bacteria;p__Bacillota_A;c__Clostridia;o__Lachnospirales;f__Lachnospiraceae;g__Blautia_A;s__Blautia_A sp003471165	98.1	0.2	3459103	48904
d__Bacteria;p__Desulfobacterota;c__Desulfovibrionia;o__Desulfovibrionales;f__Desulfovibrionaceae;g__Mailhella;s__Mailhella sp944324575	98.09	5.66	2708811	62202
d__Bacteria;p__Bacteroidota;c__Bacteroidia;o__Bacteroidales;f__Muribaculaceae;g__UBA7173;s__UBA7173 sp001701135	98.05	1.13	2810120	176412
d__Bacteria;p__Pseudomonadota;c__Gammaproteobacteria;o__Burkholderiales;f__Burkholderiaceae_A;g__Aphodousia;s__Aphodousia secunda_B	98.02	1.25	1838305	157299
d__Bacteria;p__Pseudomonadota;c__Gammaproteobacteria;o__Enterobacterales;f__Enterobacteriaceae;g__Enterobacter;s__Enterobacter hormaechei_A	98.01	2.82	4437285	87123
d__Bacteria;p__Bacillota_C;c__Negativicutes;o__Veillonellales;f__Dialisteraceae;g__Dialister;s__Dialister sp900538805	98.01	0	2336344	11669
d__Bacteria;p__Bacillota_A;c__Clostridia;o__Oscillospirales;f__Ruminococcaceae;g__CAG-353;s__CAG-353 sp900066885	97.99	0.34	2696513	61481
d__Bacteria;p__Bacillota_A;c__Clostridia;o__Lachnospirales;f__Lachnospiraceae;g__Wujia;s__Wujia chipingensis	97.99	0	2798093	173171
d__Bacteria;p__Bacillota_A;c__Clostridia;o__Lachnospirales;f__Anaerotignaceae;g__Anaerotignum;s__Anaerotignum faecicola	97.99	0.67	1970907	99498
d__Bacteria;p__Bacillota_A;c__Clostridia;o__Oscillospirales;f__Ruminococcaceae;g__UMGS363;s__UMGS363 sp900543105	97.99	0	2810856	48016
d__Bacteria;p__Bacteroidota;c__Bacteroidia;o__Bacteroidales;f__Muribaculaceae;g__CAG-485;s__CAG-485 sp001701295	97.99	0.9	3168660	106913
d__Bacteria;p__Bacillota_A;c__Clostridia;o__Oscillospirales;f__Ruminococcaceae;g__Ruminococcus_C;s__Ruminococcus_C sp000433635	97.99	0	2229004	47408
d__Bacteria;p__Bacillota_A;c__Clostridia;o__Oscillospirales;f__Acutalibacteraceae;g__Fimivicinus;s__Fimivicinus sp900544375	97.99	2.01	2937427	71157
d__Bacteria;p__Bacillota_A;c__Clostridia;o__Oscillospirales;f__Acutalibacteraceae;g__Fimenecus;s__Fimenecus sp000432435	97.99	0	1927232	106920
d__Bacteria;p__Bacillota_A;c__Clostridia;o__Lachnospirales;f__Lachnospiraceae;g__Anaerostipes;s__Anaerostipes hadrus	97.99	1.45	2696367	24098
d__Bacteria;p__Bacillota;c__Bacilli;o__Erysipelotrichales;f__Erysipelotrichaceae;g__Holdemanella;s__Holdemanella biformis	97.98	0.84	2320975	22989
d__Bacteria;p__Bacillota_A;c__Clostridia;o__Oscillospirales;f__Ruminococcaceae;g__Faecalibacterium;s__Faecalibacterium sp900540455	97.96	1.95	2680546	28211
d__Bacteria;p__Bacillota_A;c__Clostridia;o__Oscillospirales;f__Ruminococcaceae;g__Ruthenibacterium;s__Ruthenibacterium lactatiformans	97.96	0	3169063	85879
d__Bacteria;p__Verrucomicrobiota;c__Verrucomicrobiae;o__Verrucomicrobiales;f__Akkermansiaceae;g__Akkermansia;s__Akkermansia sp900545155	97.96	0.68	3160381	67426
d__Bacteria;p__Verrucomicrobiota;c__Verrucomicrobiae;o__Verrucomicrobiales;f__Akkermansiaceae;g__Akkermansia;s__Akkermansia sp001580195	97.96	0.68	3198807	92573
d__Bacteria;p__Verrucomicrobiota;c__Verrucomicrobiae;o__Verrucomicrobiales;f__Akkermansiaceae;g__Akkermansia;s__Akkermansia muciniphila_B	97.96	0	3004796	166082
d__Bacteria;p__Verrucomicrobiota;c__Verrucomicrobiae;o__Verrucomicrobiales;f__Akkermansiaceae;g__Akkermansia;s__Akkermansia muciniphila	97.96	0	2695466	168218
d__Bacteria;p__Bacillota_A;c__Clostridia;o__Lachnospirales;f__Lachnospiraceae;g__RUG115;s__RUG115 sp900066395	97.91	1.22	2596166	80998
d__Bacteria;p__Bacillota_A;c__Clostridia;o__Oscillospirales;f__Ruminococcaceae;g__Faecalibacterium;s__Faecalibacterium prausnitzii	97.88	0.81	2282302	14662
d__Bacteria;p__Pseudomonadota;c__Alphaproteobacteria;o__RF32;f__CAG-239;g__Scatacola_A;s__Scatacola_A faecigallinarum	97.85	0	1880214	56196
d__Bacteria;p__Pseudomonadota;c__Alphaproteobacteria;o__RF32;f__CAG-239;g__51-20;s__51-20 sp001917175	97.85	0.1	1856639	39357
d__Bacteria;p__Bacteroidota;c__Bacteroidia;o__Bacteroidales;f__Bacteroidaceae;g__Prevotella;s__Prevotella copri_A	97.8	2.99	3855236	48855
d__Bacteria;p__Bacillota;c__Bacilli;o__Lactobacillales;f__Streptococcaceae;g__Streptococcus;s__Streptococcus salivarius	97.79	2.32	2120854	22454
d__Bacteria;p__Bacteroidota;c__Bacteroidia;o__Bacteroidales;f__Bacteroidaceae;g__Paraprevotella;s__Paraprevotella xylaniphila	97.77	1.49	3645947	74210
d__Bacteria;p__Bacillota_A;c__Clostridia;o__Lachnospirales;f__Lachnospiraceae;g__Roseburia;s__Roseburia inulinivorans	97.75	0.22	3374039	58582
d__Bacteria;p__Bacillota_A;c__Clostridia;o__Lachnospirales;f__Lachnospiraceae;g__Lachnospira;s__Lachnospira sp900316325	97.73	0	2475854	97383
d__Bacteria;p__Bacillota_A;c__Clostridia;o__Lachnospirales;f__Lachnospiraceae;g__Agathobacter;s__Agathobacter rectalis	97.69	0.04	2742629	65878
d__Bacteria;p__Bacillota_C;c__Negativicutes;o__Selenomonadales;f__Selenomonadaceae;g__Mitsuokella;s__Mitsuokella jalaludinii	97.66	1.48	2155422	36041
d__Bacteria;p__Bacillota_A;c__Clostridia;o__Lachnospirales;f__Lachnospiraceae;g__Ruminococcus_B;s__Ruminococcus_B gnavus	97.66	0.03	3026443	87769
d__Bacteria;p__Bacteroidota;c__Bacteroidia;o__Bacteroidales;f__Bacteroidaceae;g__Prevotella;s__Prevotella sp015074785	97.64	0.89	3110992	44506
d__Bacteria;p__Bacteroidota;c__Bacteroidia;o__Bacteroidales;f__Bacteroidaceae;g__Prevotella;s__Prevotella sp900767615	97.63	7.8	4159874	32320
d__Bacteria;p__Bacteroidota;c__Bacteroidia;o__Bacteroidales;f__Rikenellaceae;g__Alistipes_A;s__Alistipes_A sp900539755	97.61	0.48	2485939	155209
d__Bacteria;p__Pseudomonadota;c__Gammaproteobacteria;o__Enterobacterales;f__Enterobacteriaceae;g__Klebsiella;s__Klebsiella ornithinolytica	97.57	4.66	5699308	64173
d__Bacteria;p__Bacteroidota;c__Bacteroidia;o__Bacteroidales;f__Marinifilaceae;g__Butyricimonas;s__Butyricimonas faecihominis	97.56	0.27	4286995	45394
d__Bacteria;p__Bacteroidota;c__Bacteroidia;o__Bacteroidales;f__Bacteroidaceae;g__Alloprevotella;s__Alloprevotella timonensis	97.56	0.74	2692520	15775
d__Bacteria;p__Actinomycetota;c__Actinomycetia;o__Actinomycetales;f__Bifidobacteriaceae;g__Bifidobacterium;s__Bifidobacterium dentium	97.53	3.2	2515378	38781
d__Bacteria;p__Bacteroidota;c__Bacteroidia;o__Bacteroidales;f__Bacteroidaceae;g__Phocaeicola;s__Phocaeicola plebeius	97.52	2.87	3647102	53179
d__Bacteria;p__Pseudomonadota;c__Gammaproteobacteria;o__Burkholderiales;f__Burkholderiaceae_A;g__Sutterella;s__Sutterella sp900545275	97.5	1.25	2422970	115300
d__Bacteria;p__Bacillota_A;c__Clostridia;o__Lachnospirales;f__Lachnospiraceae;g__Mediterraneibacter;s__Mediterraneibacter torques	97.49	0	2376056	24743
d__Bacteria;p__Bacillota_C;c__Negativicutes;o__Veillonellales;f__Dialisteraceae;g__Dialister;s__Dialister invisus	97.47	0.63	1794303	101991
d__Bacteria;p__Bacillota_A;c__Clostridia;o__Lachnospirales;f__Lachnospiraceae;g__Copromonas;s__Copromonas sp900066535	97.47	0.83	3124210	60068
d__Bacteria;p__Actinomycetota;c__Coriobacteriia;o__Coriobacteriales;f__Coriobacteriaceae;g__Collinsella;s__	97.43	3.13	2105073	11069
d__Bacteria;p__Bacillota_A;c__Clostridia;o__Lachnospirales;f__Lachnospiraceae;g__Mediterraneibacter;s__Mediterraneibacter faecis	97.38	0.49	2761120	41316
d__Bacteria;p__Pseudomonadota;c__Gammaproteobacteria;o__Burkholderiales;f__Burkholderiaceae_A;g__Sutterella;s__Sutterella merdavium	97.38	1.25	2539670	83231
d__Bacteria;p__Bacillota_A;c__Clostridia;o__Oscillospirales;f__Acutalibacteraceae;g__CAG-217;s__CAG-217 sp000436335	97.32	0	2030911	537789
d__Bacteria;p__Bacillota_A;c__Clostridia;o__Oscillospirales;f__Ruminococcaceae;g__Negativibacillus;s__Negativibacillus massiliensis	97.32	1.98	2718838	30937
d__Bacteria;p__Bacillota_A;c__Clostridia;o__UBA1381;f__UBA1381;g__CAG-41;s__CAG-41 sp900066215	97.32	1.07	2859838	41595
d__Bacteria;p__Pseudomonadota;c__Gammaproteobacteria;o__Burkholderiales;f__Burkholderiaceae_B;g__Comamonas;s__Comamonas kerstersii	97.29	0.75	3409012	77891
d__Bacteria;p__Actinomycetota;c__Coriobacteriia;o__Coriobacteriales;f__Coriobacteriaceae;g__Collinsella;s__Collinsella sp003436275	97.29	0.12	1999530	29578
d__Bacteria;p__Bacillota_A;c__Clostridia;o__Oscillospirales;f__Ruminococcaceae;g__Faecalibacterium;s__Faecalibacterium sp900758465	97.28	2.57	2385726	22779
d__Bacteria;p__Bacillota_A;c__Clostridia;o__Oscillospirales;f__Acutalibacteraceae;g__CAG-177;s__CAG-177 sp003514385	97.27	0.22	2232068	101645
d__Bacteria;p__Bacillota_A;c__Clostridia;o__Peptostreptococcales;f__Peptostreptococcaceae;g__Peptacetobacter;s__	97.2	0	2569004	46339
d__Bacteria;p__Bacteroidota;c__Bacteroidia;o__Bacteroidales;f__Muribaculaceae;g__Sodaliphilus;s__Sodaliphilus pleomorphus	97.17	1.32	2961685	60048
d__Bacteria;p__Bacteroidota;c__Bacteroidia;o__Bacteroidales;f__Rikenellaceae;g__Tidjanibacter;s__Tidjanibacter inops	97.12	0.64	2158813	42527
d__Bacteria;p__Bacillota_A;c__Clostridia;o__Oscillospirales;f__Oscillospiraceae;g__Dysosmobacter;s__Dysosmobacter welbionis	97.09	0.34	2228996	29187
d__Bacteria;p__Bacillota_A;c__Clostridia;o__Lachnospirales;f__Lachnospiraceae;g__Ventrimonas;s__Ventrimonas sp003478505	97.09	0	3021660	39078
d__Bacteria;p__Bacillota_A;c__Clostridia;o__Lachnospirales;f__Lachnospiraceae;g__Hominisplanchenecus;s__Hominisplanchenecus faecis	97.05	1.27	2556854	48245
d__Bacteria;p__Bacillota_A;c__Clostridia;o__Oscillospirales;f__Ruminococcaceae;g__Ruminococcus_C;s__Ruminococcus_C sp000980705	96.98	0.12	2460423	26866
d__Bacteria;p__Bacillota_A;c__Clostridia;o__Oscillospirales;f__Ruminococcaceae;g__Ruminococcus_C;s__Ruminococcus_C callidus	96.95	0	2448412	15871
d__Bacteria;p__Desulfobacterota;c__Desulfovibrionia;o__Desulfovibrionales;f__Desulfovibrionaceae;g__Mailhella;s__Mailhella sp944324615	96.92	2.02	3144651	18942
d__Bacteria;p__Pseudomonadota;c__Gammaproteobacteria;o__Burkholderiales;f__Burkholderiaceae_A;g__Sutterella;s__Sutterella sp905206365	96.89	0.62	2344818	19411
d__Bacteria;p__Bacteroidota;c__Bacteroidia;o__Bacteroidales;f__Tannerellaceae;g__Parabacteroides;s__Parabacteroides merdae	96.87	0.46	4353109	45235
d__Bacteria;p__Bacillota_C;c__Negativicutes;o__Veillonellales;f__Dialisteraceae;g__Dialister;s__Dialister sp000434475	96.84	0	2162727	20330
d__Bacteria;p__Bacteroidota;c__Bacteroidia;o__Bacteroidales;f__Bacteroidaceae;g__Alloprevotella;s__Alloprevotella sp900541575	96.84	1.49	2653132	61163
d__Bacteria;p__Bacillota_A;c__Clostridia;o__Lachnospirales;f__Lachnospiraceae;g__Pararoseburia;s__Pararoseburia lenta	96.82	1.45	2416136	94857
d__Bacteria;p__Actinomycetota;c__Coriobacteriia;o__Coriobacteriales;f__Coriobacteriaceae;g__Collinsella;s__Collinsella sp003436275	96.77	0.81	1999279	38373
d__Bacteria;p__Actinomycetota;c__Coriobacteriia;o__Coriobacteriales;f__Coriobacteriaceae;g__Collinsella;s__	96.77	2	2051227	17893
d__Bacteria;p__Bacillota_A;c__Clostridia;o__Clostridiales;f__Clostridiaceae;g__Clostridium;s__Clostridium sp900540255	96.77	0.18	2697311	47328
d__Bacteria;p__Pseudomonadota;c__Alphaproteobacteria;o__RF32;f__CAG-239;g__Scatocola;s__Scatocola faecipullorum	96.77	0	1778750	47990
d__Bacteria;p__Pseudomonadota;c__Gammaproteobacteria;o__Burkholderiales;f__Burkholderiaceae_A;g__Aphodousia;s__Aphodousia sp002329575	96.77	1.25	2016090	27599
d__Bacteria;p__Bacillota;c__Bacilli;o__Erysipelotrichales;f__Erysipelotrichaceae;g__Dielma;s__Dielma fastidiosa	96.7	4.25	3230283	38333
d__Bacteria;p__Bacillota_A;c__Clostridia;o__Lachnospirales;f__Lachnospiraceae;g__Faecalimonas;s__Faecalimonas sp900551895	96.7	0.35	2069405	35415
d__Bacteria;p__Bacteroidota;c__Bacteroidia;o__Bacteroidales;f__Coprobacteraceae;g__Coprobacter;s__Coprobacter fastidiosus	96.7	0.75	3204233	38985
d__Bacteria;p__Desulfobacterota;c__Desulfovibrionia;o__Desulfovibrionales;f__Desulfovibrionaceae;g__Desulfovibrio;s__	96.69	1.3	2508153	13078
d__Bacteria;p__Bacteroidota;c__Bacteroidia;o__Bacteroidales;f__Bacteroidaceae;g__Bacteroides;s__Bacteroides stercoris	96.65	0.12	3609959	107859
d__Bacteria;p__Bacillota_A;c__Clostridia;o__Lachnospirales;f__Lachnospiraceae;g__Lachnospira;s__Lachnospira sp000436475	96.64	0.67	2854241	67220
d__Bacteria;p__Bacteroidota;c__Bacteroidia;o__Bacteroidales;f__Bacteroidaceae;g__Phocaeicola;s__Phocaeicola massiliensis	96.64	2.68	3665842	45529
d__Bacteria;p__Fusobacteriota;c__Fusobacteriia;o__Fusobacteriales;f__Fusobacteriaceae;g__Fusobacterium_A;s__Fusobacterium_A varium_C	96.63	2.25	2487600	36256
d__Bacteria;p__Bacillota_A;c__Clostridia;o__Lachnospirales;f__Lachnospiraceae;g__Butyrivibrio_A;s__Butyrivibrio_A crossotus	96.61	1.02	2010142	23348
d__Bacteria;p__Bacteroidota;c__Bacteroidia;o__Bacteroidales;f__Muribaculaceae;g__CAG-873;s__CAG-873 sp001701165	96.6	0.13	2570068	61875
d__Bacteria;p__Bacillota_A;c__Clostridia;o__Oscillospirales;f__Butyricicoccaceae;g__Agathobaculum;s__Agathobaculum sp003481705	96.55	3.13	2328009	18001
d__Bacteria;p__Bacteroidota;c__Bacteroidia;o__Bacteroidales;f__Bacteroidaceae;g__Phocaeicola;s__Phocaeicola coprocola	96.54	1.21	3453799	54367
d__Bacteria;p__Bacillota_A;c__Clostridia;o__Lachnospirales;f__Lachnospiraceae;g__KLE1615;s__KLE1615 sp900066985	96.52	2.91	3613562	33967
d__Bacteria;p__Bacillota_A;c__Clostridia;o__Oscillospirales;f__Acutalibacteraceae;g__UBA1417;s__UBA1417 sp003531055	96.52	1.23	2140869	25743
d__Bacteria;p__Bacillota_A;c__Clostridia;o__Christensenellales;f__CAG-138;g__Phil1;s__Phil1 sp001940855	96.45	0.81	1966753	20111
d__Bacteria;p__Bacteroidota;c__Bacteroidia;o__Bacteroidales;f__Bacteroidaceae;g__Prevotella;s__Prevotella sp900290275	96.45	2.76	3951159	42584
d__Bacteria;p__Pseudomonadota;c__Gammaproteobacteria;o__Enterobacterales_A;f__Pasteurellaceae;g__Haemophilus_D;s__Haemophilus_D parainfluenzae	96.43	4.55	1964960	7283
d__Bacteria;p__Actinomycetota;c__Coriobacteriia;o__Coriobacteriales;f__Coriobacteriaceae;g__Collinsella;s__	96.43	1.7	2007197	32226
d__Bacteria;p__Bacillota_C;c__Negativicutes;o__Veillonellales;f__Megasphaeraceae;g__Megasphaera;s__Megasphaera sp900554215	96.41	1.2	2283375	47231
d__Bacteria;p__Bacillota_A;c__Clostridia;o__Oscillospirales;f__Ruminococcaceae;g__Ruminococcus_F;s__Ruminococcus_F champanellensis	96.4	0	2034853	22071
d__Bacteria;p__Bacteroidota;c__Bacteroidia;o__Bacteroidales;f__Bacteroidaceae;g__Prevotella;s__Prevotella sp000436035	96.4	3.92	4053641	42740
d__Bacteria;p__Bacillota_A;c__Clostridia;o__Christensenellales;f__Borkfalkiaceae;g__Scatosoma;s__Scatosoma sp900552625	96.37	1.69	3155108	73661
d__Bacteria;p__Bacteroidota;c__Bacteroidia;o__Bacteroidales;f__Muribaculaceae;g__CAG-485;s__	96.35	1.54	3802784	58417
d__Bacteria;p__Bacteroidota;c__Bacteroidia;o__Bacteroidales;f__Muribaculaceae;g__CAG-485;s__CAG-485 sp900547755	96.33	1.89	2402845	81693
d__Bacteria;p__Bacillota_A;c__Clostridia;o__Oscillospirales;f__Ruminococcaceae;g__Ruminococcus_C;s__Ruminococcus_C sp000437175	96.31	1.02	2566093	20284
d__Bacteria;p__Pseudomonadota;c__Gammaproteobacteria;o__Burkholderiales;f__Burkholderiaceae_A;g__Sutterella;s__Sutterella massiliensis	96.31	0.16	2531515	95632
d__Bacteria;p__Desulfobacterota;c__Desulfovibrionia;o__Desulfovibrionales;f__Desulfovibrionaceae;g__Desulfovibrio;s__Desulfovibrio sp900319575	96.3	1.47	2487707	84918
d__Bacteria;p__Bacillota_A;c__Clostridia;o__Oscillospirales;f__Oscillospiraceae;g__ER4;s__ER4 sp900550165	96.29	1.57	1973539	35941
d__Bacteria;p__Bacteroidota;c__Bacteroidia;o__Bacteroidales;f__Bacteroidaceae;g__Prevotella;s__Prevotella sp000436915	96.28	2.36	3115022	39427
d__Bacteria;p__Pseudomonadota;c__Gammaproteobacteria;o__Burkholderiales;f__Burkholderiaceae_A;g__Sutterella;s__Sutterella parvirubra	96.27	0.93	2391261	49029
d__Bacteria;p__Pseudomonadota;c__Gammaproteobacteria;o__Burkholderiales;f__Burkholderiaceae_A;g__Sutterella;s__Sutterella sp900754475	96.27	0.78	2567254	37045
d__Bacteria;p__Bacteroidota;c__Bacteroidia;o__Bacteroidales;f__Bacteroidaceae;g__Prevotella;s__Prevotella sp000434975	96.27	1.64	2765212	22731
d__Bacteria;p__Desulfobacterota;c__Desulfovibrionia;o__Desulfovibrionales;f__Desulfovibrionaceae;g__Mailhella;s__Mailhella excrementigallinarum	96.25	0.43	3399693	17089
d__Bacteria;p__Bacteroidota;c__Bacteroidia;o__Bacteroidales;f__Bacteroidaceae;g__Alloprevotella;s__Alloprevotella sp000437675	96.16	1.12	2877171	25380
d__Bacteria;p__Bacillota_C;c__Negativicutes;o__Veillonellales;f__Megasphaeraceae;g__Caecibacter;s__	96.15	0.85	1748762	10164
d__Bacteria;p__Bacteroidota;c__Bacteroidia;o__Bacteroidales;f__Tannerellaceae;g__Parabacteroides;s__Parabacteroides johnsonii	96.15	0.77	4142924	86748
d__Bacteria;p__Pseudomonadota;c__Gammaproteobacteria;o__Burkholderiales;f__Burkholderiaceae_A;g__Sutterella;s__Sutterella sp905213905	96.12	0.16	2911609	39318
d__Bacteria;p__Bacillota_A;c__Clostridia;o__Lachnospirales;f__Lachnospiraceae;g__Mediterraneibacter;s__Mediterraneibacter lactaris	96.11	0.26	2246416	29705
d__Bacteria;p__Bacteroidota;c__Bacteroidia;o__Bacteroidales;f__Muribaculaceae;g__Sodaliphilus;s__Sodaliphilus sp004557565	96.04	1.28	2766202	27668
d__Bacteria;p__Bacillota_A;c__Clostridia;o__Lachnospirales;f__Lachnospiraceae;g__Butyribacter;s__Butyribacter sp000436755	95.99	0.67	2779367	53621
d__Bacteria;p__Bacillota;c__Bacilli;o__Erysipelotrichales;f__Erysipelotrichaceae;g__Holdemanella;s__Holdemanella sp003436425	95.96	0.71	2295902	21336
d__Bacteria;p__Bacteroidota;c__Bacteroidia;o__Bacteroidales;f__Muribaculaceae;g__UBA7173;s__UBA7173 sp900548705	95.94	2.9	2742097	63616
d__Bacteria;p__Bacillota_A;c__Clostridia;o__Oscillospirales;f__Ruminococcaceae;g__Negativibacillus;s__Negativibacillus sp000435195	95.94	0.81	2186078	58422
d__Bacteria;p__Bacillota_A;c__Clostridia;o__Lachnospirales;f__Lachnospiraceae;g__Eisenbergiella;s__Eisenbergiella sp900066775	95.9	1.34	2882153	42204
d__Bacteria;p__Bacillota_A;c__Clostridia;o__Lachnospirales;f__Lachnospiraceae;g__Faecalimonas;s__Faecalimonas sp000209385	95.87	0.95	1976750	20609
d__Bacteria;p__Bacteroidota;c__Bacteroidia;o__Bacteroidales;f__Bacteroidaceae;g__Alloprevotella;s__Alloprevotella sp900540885	95.82	0.63	2587065	21387
d__Bacteria;p__Bacillota_A;c__Clostridia;o__Christensenellales;f__CAG-138;g__SFDB01;s__SFDB01 sp004558825	95.8	0	1601902	37747
d__Bacteria;p__Bacteroidota;c__Bacteroidia;o__Bacteroidales;f__Muribaculaceae;g__UBA7173;s__UBA7173 sp900545955	95.8	1.7	2884990	28406
d__Bacteria;p__Bacillota_A;c__Clostridia;o__Lachnospirales;f__Lachnospiraceae;g__Roseburia;s__Roseburia intestinalis	95.79	1.33	3429028	81362
d__Bacteria;p__Bacillota_A;c__Clostridia;o__Lachnospirales;f__Lachnospiraceae;g__Eubacterium_F;s__Eubacterium_F sp003491505	95.76	0	2571107	20743
d__Bacteria;p__Bacillota_A;c__Clostridia;o__Lachnospirales;f__Lachnospiraceae;g__Dorea_A;s__Dorea_A longicatena_B	95.73	0.32	2577043	44105
d__Bacteria;p__Bacillota_A;c__Clostridia;o__Lachnospirales;f__Lachnospiraceae;g__Clostridium_Q;s__Clostridium_Q fessum	95.7	0.63	2658581	18291
d__Bacteria;p__Bacillota_A;c__Clostridia;o__Oscillospirales;f__Acutalibacteraceae;g__Clostridium_A;s__Clostridium_A leptum	95.66	0	2856562	19510
d__Bacteria;p__Bacteroidota;c__Bacteroidia;o__Bacteroidales;f__Bacteroidaceae;g__Prevotella;s__Prevotella sp900552515	95.66	2.72	3327649	56370
d__Bacteria;p__Bacillota_A;c__Clostridia;o__Oscillospirales;f__Ruminococcaceae;g__CAG-115;s__CAG-115 sp003531585	95.62	0	3021207	23205
d__Bacteria;p__Pseudomonadota;c__Alphaproteobacteria;o__RF32;f__CAG-239;g__CAG-267;s__CAG-267 sp001917135	95.6	2.2	2133763	120052
d__Bacteria;p__Bacillota_A;c__Clostridia;o__Oscillospirales;f__CAG-272;g__CAG-448;s__CAG-448 sp003150135	95.53	1.34	2292315	44035
d__Bacteria;p__Bacillota_A;c__Clostridia;o__Lachnospirales;f__Lachnospiraceae;g__Faecalimonas;s__Faecalimonas phoceensis	95.52	0.02	2469812	73557
d__Bacteria;p__Bacteroidota;c__Bacteroidia;o__Bacteroidales;f__Muribaculaceae;g__CAG-485;s__CAG-485 sp900556595	95.49	1.38	2052333	22732
d__Bacteria;p__Bacillota_A;c__Clostridia;o__Lachnospirales;f__Lachnospiraceae;g__Blautia_A;s__Blautia_A massiliensis	95.49	3.89	3022050	32757
d__Bacteria;p__Bacteroidota;c__Bacteroidia;o__Bacteroidales;f__UBA932;g__Cryptobacteroides;s__Cryptobacteroides sp000434935	95.48	0.71	2269751	73597
d__Bacteria;p__Actinomycetota;c__Coriobacteriia;o__Coriobacteriales;f__Coriobacteriaceae;g__Enorma;s__Enorma massiliensis	95.45	2.51	2165667	100432
d__Bacteria;p__Bacteroidota;c__Bacteroidia;o__Bacteroidales;f__Bacteroidaceae;g__Paraprevotella;s__Paraprevotella sp905214795	95.43	3.49	3092888	71435
d__Bacteria;p__Bacteroidota;c__Bacteroidia;o__Bacteroidales;f__Bacteroidaceae;g__Prevotella;s__Prevotella sp000436695	95.42	1.05	3402710	45113
d__Bacteria;p__Bacillota_A;c__Clostridia;o__Oscillospirales;f__Ruminococcaceae;g__UBA5884;s__UBA5884 sp900551505	95.39	0.22	2114880	11989
d__Bacteria;p__Pseudomonadota;c__Gammaproteobacteria;o__Enterobacterales_A;f__Pasteurellaceae;g__Haemophilus_D;s__Haemophilus_D sp927911595	95.33	2.85	1875853	13823
d__Bacteria;p__Bacillota_A;c__Clostridia;o__Oscillospirales;f__Oscillospiraceae;g__ER4;s__ER4 sp900317525	95.3	0	2515410	68568
d__Bacteria;p__Verrucomicrobiota;c__Verrucomicrobiae;o__Opitutales;f__CAG-312;g__Merdousia;s__Merdousia sp001917305	95.27	0.68	2372212	45191
d__Bacteria;p__Bacillota_A;c__Clostridia;o__Oscillospirales;f__Acutalibacteraceae;g__CAG-177;s__CAG-177 sp003538135	95.09	0.56	2086511	13928
d__Bacteria;p__Bacillota_A;c__Clostridia;o__Oscillospirales;f__Oscillospiraceae;g__Faecousia;s__Faecousia sp900549705	95.08	0.34	2513198	15787
d__Bacteria;p__Bacillota_A;c__Clostridia;o__Oscillospirales;f__Oscillospiraceae;g__CAG-103;s__CAG-103 sp900543625	94.97	1.34	2154217	151248
d__Bacteria;p__Bacillota_A;c__Clostridia;o__Oscillospirales;f__Ruminococcaceae;g__Ruminococcus;s__Ruminococcus sp017462565	94.97	3.42	2465264	20749
d__Bacteria;p__Pseudomonadota;c__Gammaproteobacteria;o__Burkholderiales;f__Burkholderiaceae_A;g__Aphodousia;s__Aphodousia sp905206345	94.9	0	1700782	51573
d__Bacteria;p__Bacillota_A;c__Clostridia;o__Lachnospirales;f__Lachnospiraceae;g__Blautia_A;s__Blautia_A wexlerae	94.81	0.95	3397391	25304
d__Bacteria;p__Bacillota_A;c__Clostridia;o__Lachnospirales;f__Lachnospiraceae;g__Copromonas;s__Copromonas sp000435795	94.77	0.63	2578703	30431
d__Bacteria;p__Bacteroidota;c__Bacteroidia;o__Bacteroidales;f__Bacteroidaceae;g__Prevotella;s__Prevotella sp900557035	94.76	1.91	3123941	67467
d__Bacteria;p__Bacillota;c__Bacilli;o__Lactobacillales;f__Streptococcaceae;g__Streptococcus;s__Streptococcus infantarius	94.73	1.01	1499952	8080
d__Bacteria;p__Bacteroidota;c__Bacteroidia;o__Bacteroidales;f__Bacteroidaceae;g__Bacteroides;s__Bacteroides clarus	94.69	2.8	3706883	140174
d__Bacteria;p__Bacteroidota;c__Bacteroidia;o__Bacteroidales;f__Rikenellaceae;g__Alistipes;s__Alistipes merdipullorum	94.6	1.75	2352819	66759
d__Bacteria;p__Bacteroidota;c__Bacteroidia;o__Bacteroidales;f__UBA932;g__Cryptobacteroides;s__Cryptobacteroides sp000435075	94.52	1.98	2765527	47901
d__Bacteria;p__Bacteroidota;c__Bacteroidia;o__Bacteroidales;f__Bacteroidaceae;g__OM05-12;s__OM05-12 sp003438995	94.5	1.7	4040422	78480
d__Bacteria;p__Bacillota_A;c__Clostridia;o__Lachnospirales;f__Lachnospiraceae;g__Enterocloster;s__Enterocloster sp900541315	94.48	0.63	3195972	20089
d__Bacteria;p__Bacillota_A;c__Clostridia;o__Oscillospirales;f__CAG-272;g__UMGS1312;s__UMGS1312 sp900550625	94.47	1.85	2127733	28144
d__Bacteria;p__Bacteroidota;c__Bacteroidia;o__Bacteroidales;f__Muribaculaceae;g__Muribaculum;s__Muribaculum sp003150235	94.46	1.73	3172641	26498
d__Bacteria;p__Bacteroidota;c__Bacteroidia;o__Bacteroidales;f__Rikenellaceae;g__Alistipes;s__Alistipes finegoldii	94.35	1.28	2818244	33678
d__Bacteria;p__Bacillota_A;c__Clostridia;o__Christensenellales;f__Borkfalkiaceae;g__UBA7597;s__UBA7597 sp900542935	94.35	0	2388734	124992
d__Bacteria;p__Bacillota_A;c__Clostridia;o__Oscillospirales;f__Oscillospiraceae;g__Lawsonibacter;s__Lawsonibacter sp900066825	94.3	0.67	2108042	31313
d__Bacteria;p__Bacillota_A;c__Clostridia;o__Lachnospirales;f__Lachnospiraceae;g__Butyribacter;s__Butyribacter intestini	94.3	1.12	3129154	34534
d__Bacteria;p__Bacillota_A;c__Clostridia;o__Lachnospirales;f__Lachnospiraceae;g__Coprococcus;s__Coprococcus sp900066115	94.25	2.35	2462078	45206
d__Bacteria;p__Bacteroidota;c__Bacteroidia;o__Bacteroidales;f__Rikenellaceae;g__Alistipes;s__Alistipes sp900541585	94.1	2.4	3271951	82798
d__Bacteria;p__Bacteroidota;c__Bacteroidia;o__Bacteroidales;f__Bacteroidaceae;g__Prevotella;s__Prevotella corporis	94.07	3.74	3039990	18845
d__Bacteria;p__Bacteroidota;c__Bacteroidia;o__Bacteroidales;f__Tannerellaceae;g__Parabacteroides;s__Parabacteroides acidifaciens	94.04	2.05	5202415	33986
d__Bacteria;p__Bacillota_A;c__Clostridia;o__Lachnospirales;f__Lachnospiraceae;g__Anaerobutyricum;s__Anaerobutyricum soehngenii	94	2.32	2957001	12803
d__Bacteria;p__Bacteroidota;c__Bacteroidia;o__Bacteroidales;f__Muribaculaceae;g__CAG-1031;s__CAG-1031 sp000431215	93.96	0.01	2289931	90479
d__Bacteria;p__Bacillota_A;c__Clostridia;o__Oscillospirales;f__Acutalibacteraceae;g__UBA737;s__UBA737 sp900549055	93.96	2.01	2321748	12005
d__Bacteria;p__Bacteroidota;c__Bacteroidia;o__Bacteroidales;f__Muribaculaceae;g__UBA7173;s__UBA7173 sp900540205	93.95	1.4	2778518	15593
d__Bacteria;p__Bacteroidota;c__Bacteroidia;o__Bacteroidales;f__Bacteroidaceae;g__Prevotella;s__Prevotella bivia	93.95	1.27	1970861	6958
d__Bacteria;p__Bacillota_A;c__Clostridia;o__Lachnospirales;f__Anaerotignaceae;g__Anaerotignum;s__Anaerotignum sp001304995	93.9	0	2271582	7212
d__Bacteria;p__Bacillota_A;c__Clostridia;o__Lachnospirales;f__Lachnospiraceae;g__Agathobacter;s__Agathobacter faecis	93.82	1.21	2682981	91389
d__Bacteria;p__Bacillota;c__Bacilli;o__RF39;f__UBA660;g__CAG-611;s__CAG-611 sp000434175	93.82	1.28	942232	75034
d__Bacteria;p__Bacteroidota;c__Bacteroidia;o__Bacteroidales;f__Bacteroidaceae;g__UBA6398;s__UBA6398 sp900550635	93.73	0.37	2493425	76967
d__Bacteria;p__Bacillota_A;c__Clostridia;o__Oscillospirales;f__Acutalibacteraceae;g__UMGS1484;s__UMGS1484 sp905193225	93.73	1.63	1907628	25253
d__Bacteria;p__Bacillota_A;c__Clostridia;o__Christensenellales;f__CAG-138;g__PeH17;s__PeH17 sp000435055	93.51	1.34	1871514	72405
d__Bacteria;p__Bacteroidota;c__Bacteroidia;o__Bacteroidales;f__Bacteroidaceae;g__Bacteroides;s__Bacteroides fragilis_A	93.47	0.37	4609590	132820
d__Bacteria;p__Bacillota_A;c__Clostridia;o__Oscillospirales;f__Ruminococcaceae;g__Gemmiger;s__Gemmiger formicilis	93.41	1.47	2546503	45978
d__Bacteria;p__Bacteroidota;c__Bacteroidia;o__Bacteroidales;f__Bacteroidaceae;g__Prevotella;s__Prevotella sp900543975	93.38	0.56	2958771	45708
d__Bacteria;p__Bacillota_A;c__Clostridia;o__Lachnospirales;f__Lachnospiraceae;g__UBA3402;s__UBA3402 sp003478355	93.37	1.9	2681631	12430
d__Bacteria;p__Bacteroidota;c__Bacteroidia;o__Bacteroidales;f__Muribaculaceae;g__Limisoma;s__Limisoma sp900544305	93.33	1.51	2946303	29496
d__Bacteria;p__Bacillota;c__Bacilli;o__RF39;f__UBA660;g__CAG-302;s__CAG-302 sp934162325	93.33	2.67	1313335	121771
d__Bacteria;p__Bacillota_A;c__Clostridia;o__Oscillospirales;f__Oscillospiraceae;g__CAG-103;s__CAG-103 sp900757655	93.29	1.08	1997631	73504
d__Bacteria;p__Bacteroidota;c__Bacteroidia;o__Bacteroidales;f__Bacteroidaceae;g__Phocaeicola;s__Phocaeicola plebeius_A	93.28	0.57	3258569	59311
d__Bacteria;p__Bacillota;c__Bacilli;o__RF39;f__UBA660;g__CAG-417;s__CAG-417 sp000432835	93.26	1.28	1361298	59073
d__Bacteria;p__Desulfobacterota;c__Desulfovibrionia;o__Desulfovibrionales;f__Desulfovibrionaceae;g__Desulfovibrio;s__Desulfovibrio piger	93.2	1.38	2577633	99003
d__Bacteria;p__Pseudomonadota;c__Gammaproteobacteria;o__Enterobacterales_A;f__Succinivibrionaceae;g__Succinivibrio;s__Succinivibrio sp905201175	93.19	1.47	1830568	9325
d__Bacteria;p__Bacteroidota;c__Bacteroidia;o__Bacteroidales;f__Bacteroidaceae;g__Prevotella;s__Prevotella sp003447235	93.18	0.47	2119306	31722
d__Bacteria;p__Bacillota_A;c__Clostridia;o__Oscillospirales;f__Oscillospiraceae;g__Lawsonibacter;s__Lawsonibacter sp900553135	93.09	2.15	2229465	25629
d__Bacteria;p__Pseudomonadota;c__Gammaproteobacteria;o__Enterobacterales;f__Enterobacteriaceae;g__Plesiomonas;s__Plesiomonas shigelloides	93.04	4.18	3169129	6598
d__Bacteria;p__Bacillota_A;c__Clostridia;o__Oscillospirales;f__Acutalibacteraceae;g__UMGS1591;s__UMGS1591 sp905198295	92.95	0.06	2939250	18913
d__Bacteria;p__Pseudomonadota;c__Gammaproteobacteria;o__Burkholderiales;f__Burkholderiaceae_A;g__Sutterella;s__Sutterella megalosphaeroides	92.91	1.9	2761551	40996
d__Bacteria;p__Bacteroidota;c__Bacteroidia;o__Bacteroidales;f__Bacteroidaceae;g__Phocaeicola;s__Phocaeicola sp000434735	92.9	2.63	2948910	49190
d__Bacteria;p__Pseudomonadota;c__Gammaproteobacteria;o__Burkholderiales;f__Burkholderiaceae_A;g__Sutterella;s__Sutterella sp900764215	92.86	4.05	2643825	28856
d__Bacteria;p__Bacteroidota;c__Bacteroidia;o__Bacteroidales;f__Tannerellaceae;g__Parabacteroides;s__Parabacteroides sp014287585	92.86	1.15	4408558	34233
d__Bacteria;p__Bacillota_A;c__Clostridia;o__Lachnospirales;f__Lachnospiraceae;g__Enterocloster;s__Enterocloster sp000431375	92.71	0.34	3154007	23907
d__Bacteria;p__Bacillota;c__Bacilli;o__RF39;f__UBA660;g__CAG-302;s__CAG-302 sp000431795	92.42	1.12	1230246	68703
d__Bacteria;p__Bacillota_A;c__Clostridia;o__Oscillospirales;f__Acutalibacteraceae;g__UMGS1474;s__UMGS1474 sp900547105	92.41	0.67	1834348	21699
d__Bacteria;p__Bacillota_A;c__Clostridia;o__Oscillospirales;f__Ruminococcaceae;g__Faecalibacterium;s__Faecalibacterium sp900539945	92.39	1.27	2238532	31109
d__Bacteria;p__Bacillota_A;c__Clostridia;o__Oscillospirales;f__Oscillospiraceae;g__Vescimonas;s__Vescimonas sp900545585	92.33	1.68	1943498	38598
d__Bacteria;p__Bacillota_A;c__Clostridia;o__Clostridiales;f__Clostridiaceae;g__Clostridium;s__Clostridium sp000435835	92.31	0.2	2802710	12174
d__Bacteria;p__Bacillota_A;c__Clostridia;o__Oscillospirales;f__Ruminococcaceae;g__Ruminococcus_C;s__Ruminococcus_C sp900545285	92.28	0.67	2068834	19927
d__Bacteria;p__Bacillota_A;c__Clostridia;o__Oscillospirales;f__Oscillospiraceae;g__CAG-103;s__CAG-103 sp900317855	92.28	0.06	1898650	29237
d__Bacteria;p__Fusobacteriota;c__Fusobacteriia;o__Fusobacteriales;f__Fusobacteriaceae;g__Fusobacterium_A;s__Fusobacterium_A varium_A	92.25	1.12	3519537	15345
d__Bacteria;p__Bacillota_A;c__Clostridia;o__Oscillospirales;f__Ruminococcaceae;g__Faecalibacterium;s__Faecalibacterium prausnitzii_A	92.19	9.36	2505700	11215
d__Bacteria;p__Bacillota_A;c__Clostridia;o__Oscillospirales;f__CAG-272;g__CAG-841;s__CAG-841 sp000437375	92.17	0.73	1649012	77807
d__Bacteria;p__Bacillota_A;c__Clostridia;o__Lachnospirales;f__Lachnospiraceae;g__Enterocloster;s__Enterocloster clostridioformis	92.17	0.56	3947685	37060
d__Bacteria;p__Bacteroidota;c__Bacteroidia;o__Bacteroidales;f__Marinifilaceae;g__Butyricimonas;s__	92.16	0.54	5165538	14498
d__Bacteria;p__Bacteroidota;c__Bacteroidia;o__Bacteroidales;f__Muribaculaceae;g__Sodaliphilus;s__Sodaliphilus sp934636465	92.12	1.96	2400561	10169
d__Bacteria;p__Bacillota_A;c__Clostridia;o__Lachnospirales;f__Lachnospiraceae;g__Eubacterium_G;s__Eubacterium_G sp000434315	92.09	0	2494979	42937
d__Bacteria;p__Pseudomonadota;c__Gammaproteobacteria;o__Enterobacterales_A;f__Pasteurellaceae;g__Haemophilus_D;s__Haemophilus_D parainfluenzae	92.08	5.62	1983071	8479
d__Bacteria;p__Actinomycetota;c__Coriobacteriia;o__Coriobacteriales;f__Coriobacteriaceae;g__Collinsella;s__	92.08	1.61	2042033	46969
d__Bacteria;p__Bacillota_A;c__Clostridia;o__Lachnospirales;f__Lachnospiraceae;g__Ventrimonas;s__Ventrimonas sp003480315	91.99	1.79	2776728	17159
d__Bacteria;p__Fusobacteriota;c__Fusobacteriia;o__Fusobacteriales;f__Fusobacteriaceae;g__Fusobacterium_B;s__Fusobacterium_B sp900554355	91.97	0	1610906	11424
d__Bacteria;p__Bacillota_A;c__Clostridia;o__Oscillospirales;f__Oscillospiraceae;g__CAG-103;s__CAG-103 sp000432375	91.95	0	2060523	66020
d__Bacteria;p__Bacteroidota;c__Bacteroidia;o__Bacteroidales;f__Bacteroidaceae;g__Prevotella;s__Prevotella sp900313215	91.92	0.97	2792001	47301
d__Bacteria;p__Bacteroidota;c__Bacteroidia;o__Bacteroidales;f__Muribaculaceae;g__CAG-873;s__CAG-873 sp900554715	91.89	2.4	2481934	11602
d__Bacteria;p__Bacillota_A;c__Clostridia;o__Lachnospirales;f__Lachnospiraceae;g__Roseburia;s__Roseburia sp003470905	91.87	1.57	3595065	78296
d__Bacteria;p__Bacillota_A;c__Clostridia;o__Lachnospirales;f__Lachnospiraceae;g__Roseburia;s__Roseburia hominis	91.85	0.33	2541139	29886
d__Bacteria;p__Bacteroidota;c__Bacteroidia;o__Bacteroidales;f__Bacteroidaceae;g__Bacteroides;s__Bacteroides thetaiotaomicron	91.76	0.55	5613263	167382
d__Bacteria;p__Bacillota_A;c__Clostridia;o__Lachnospirales;f__Lachnospiraceae;g__Merdisoma;s__Merdisoma sp900553635	91.74	2.87	2535528	47511
d__Bacteria;p__Pseudomonadota;c__Gammaproteobacteria;o__Enterobacterales_A;f__Pasteurellaceae;g__Haemophilus_D;s__Haemophilus_D sp905205995	91.73	2.44	1765516	8897
d__Bacteria;p__Bacteroidota;c__Bacteroidia;o__Bacteroidales;f__Bacteroidaceae;g__Phocaeicola;s__Phocaeicola faecicola	91.73	0.87	3070127	57813
d__Bacteria;p__Bacillota_A;c__Clostridia;o__Oscillospirales;f__CAG-272;g__UMGS902;s__UMGS902 sp900761025	91.72	0.66	2203148	43495
d__Bacteria;p__Verrucomicrobiota;c__Lentisphaeria;o__Victivallales;f__Victivallaceae;g__Victivallis;s__Victivallis lenta	91.71	2.7	4344939	34312
d__Bacteria;p__Bacillota_A;c__Clostridia;o__Christensenellales;f__CAG-917;g__CAG-349;s__CAG-349 sp003539515	91.7	0.7	1493543	78513
d__Bacteria;p__Bacteroidota;c__Bacteroidia;o__Bacteroidales;f__Bacteroidaceae;g__Phocaeicola;s__Phocaeicola coprophilus	91.7	1.62	3038331	49571
d__Bacteria;p__Bacillota_A;c__Clostridia;o__Oscillospirales;f__Ruminococcaceae;g__Gemmiger;s__Gemmiger sp900540775	91.65	0	2483143	57786
d__Bacteria;p__Bacteroidota;c__Bacteroidia;o__Bacteroidales;f__Bacteroidaceae;g__Bacteroides;s__Bacteroides cellulosilyticus	91.58	2.7	6214536	109030
d__Bacteria;p__Synergistota;c__Synergistia;o__Synergistales;f__Dethiosulfovibrionaceae;g__Pyramidobacter;s__Pyramidobacter piscolens	91.53	0.15	2428802	47224
d__Bacteria;p__Bacteroidota;c__Bacteroidia;o__Bacteroidales;f__Rikenellaceae;g__Alistipes;s__Alistipes communis	91.43	3.93	2406154	39462
d__Bacteria;p__Bacteroidota;c__Bacteroidia;o__Bacteroidales;f__Tannerellaceae;g__Parabacteroides;s__Parabacteroides gordonii	91.41	1.86	5723481	65239
d__Bacteria;p__Bacillota_A;c__Clostridia;o__Oscillospirales;f__Ruminococcaceae;g__Avimicrobium;s__Avimicrobium caecorum	91.37	0.67	1855119	36515
d__Bacteria;p__Bacillota_C;c__Negativicutes;o__Veillonellales;f__Veillonellaceae;g__Veillonella;s__Veillonella sp900552445	91.24	3.71	1771879	12617
d__Bacteria;p__Bacillota_C;c__Negativicutes;o__Veillonellales;f__Dialisteraceae;g__UBA1822;s__UBA1822 sp002314995	91.14	1.18	1658464	112772
d__Bacteria;p__Bacillota;c__Bacilli;o__Erysipelotrichales;f__Erysipelotrichaceae;g__Holdemanella;s__Holdemanella sp900556915	91.06	1.27	1890608	8791
d__Bacteria;p__Desulfobacterota;c__Desulfovibrionia;o__Desulfovibrionales;f__Desulfovibrionaceae;g__Mailhella;s__Mailhella sp905192935	91.03	3.9	2373953	16505
d__Bacteria;p__Bacillota_A;c__Clostridia;o__Peptostreptococcales;f__Anaerovoracaceae;g__Fimisoma;s__Fimisoma sp000435715	91	1.64	1896090	5306
d__Bacteria;p__Bacillota_A;c__Clostridia;o__Oscillospirales;f__CAG-272;g__UMGS1865;s__UMGS1865 sp900547725	90.99	1.53	2294434	7195
d__Bacteria;p__Bacteroidota;c__Bacteroidia;o__Bacteroidales;f__Marinifilaceae;g__Butyricimonas;s__Butyricimonas synergistica	90.94	0.54	4294012	48897
d__Bacteria;p__Bacteroidota;c__Bacteroidia;o__Bacteroidales;f__Tannerellaceae;g__Parabacteroides;s__Parabacteroides sp905196875	90.91	1.77	5897243	30798
d__Bacteria;p__Actinomycetota;c__Coriobacteriia;o__Coriobacteriales;f__Coriobacteriaceae;g__Collinsella;s__	90.63	2.02	2067420	11551
d__Bacteria;p__Bacillota_A;c__Clostridia;o__Oscillospirales;f__Oscillospiraceae;g__Lawsonibacter;s__Lawsonibacter sp000177015	90.6	0	2554288	41106
d__Bacteria;p__Bacillota;c__Bacilli;o__RFN20;f__CAG-288;g__CAG-345;s__CAG-345 sp000433315	90.45	1.91	1415633	6214
d__Bacteria;p__Pseudomonadota;c__Gammaproteobacteria;o__Enterobacterales;f__Enterobacteriaceae;g__Enterobacter;s__Enterobacter roggenkampii	90.44	1.22	4015639	7781
d__Bacteria;p__Bacillota_A;c__Clostridia;o__Oscillospirales;f__Oscillospiraceae;g__CAG-170;s__CAG-170 sp000436735	90.43	3.86	2261455	35956
d__Bacteria;p__Pseudomonadota;c__Gammaproteobacteria;o__Enterobacterales_A;f__Pasteurellaceae;g__Haemophilus_D;s__Haemophilus_D parainfluenzae	90.42	4.25	1674914	3018
d__Bacteria;p__Fusobacteriota;c__Fusobacteriia;o__Fusobacteriales;f__Fusobacteriaceae;g__Cetobacterium_A;s__Cetobacterium_A somerae	90.23	0	2483935	8762
d__Bacteria;p__Bacillota_A;c__Clostridia;o__Lachnospirales;f__Lachnospiraceae;g__Ventrimonas;s__Ventrimonas sp003506385	90.04	3.48	2626659	30371
d__Bacteria;p__Bacillota_A;c__Clostridia;o__Christensenellales;f__CAG-74;g__SFMI01;s__SFMI01 sp004556155	90.01	1.63	2328387	28779
d__Bacteria;p__Fusobacteriota;c__Fusobacteriia;o__Fusobacteriales;f__Fusobacteriaceae;g__Fusobacterium_A;s__	89.89	5.67	2298370	44423
d__Bacteria;p__Bacteroidota;c__Bacteroidia;o__Bacteroidales;f__Marinifilaceae;g__Butyricimonas;s__Butyricimonas faecalis	89.87	2.33	3633081	88469
d__Bacteria;p__Bacillota_A;c__Clostridia;o__Oscillospirales;f__Oscillospiraceae;g__Faecousia;s__Faecousia sp000435995	89.82	3.52	2522239	11347
d__Bacteria;p__Bacteroidota;c__Bacteroidia;o__Bacteroidales;f__Muribaculaceae;g__CAG-485;s__	89.79	2.02	2168885	14734
d__Bacteria;p__Bacteroidota;c__Bacteroidia;o__Bacteroidales;f__Muribaculaceae;g__CAG-485;s__CAG-485 sp910588245	89.77	0.85	3400568	9925
d__Bacteria;p__Cyanobacteriota;c__Vampirovibrionia;o__Gastranaerophilales;f__Gastranaerophilaceae;g__CAG-196;s__CAG-196 sp002102975	89.74	0.28	2216404	119231
d__Bacteria;p__Cyanobacteriota;c__Vampirovibrionia;o__Gastranaerophilales;f__Gastranaerophilaceae;g__Limenecus;s__Limenecus avicola	89.74	0.85	2289766	207975
d__Bacteria;p__Bacillota_A;c__Clostridia;o__Oscillospirales;f__Oscillospiraceae;g__Vescimonas;s__Vescimonas coprocola	89.72	1.52	2016338	74527
d__Bacteria;p__Bacillota_A;c__Clostridia;o__Peptostreptococcales;f__Peptostreptococcaceae;g__Terrisporobacter;s__Terrisporobacter sp900557165	89.64	1.22	2564810	5912
d__Bacteria;p__Bacteroidota;c__Bacteroidia;o__Bacteroidales;f__Bacteroidaceae;g__Alloprevotella;s__Alloprevotella sp900539625	89.63	2.14	2345263	7163
d__Bacteria;p__Bacteroidota;c__Bacteroidia;o__Bacteroidales;f__Bacteroidaceae;g__Bacteroides;s__Bacteroides salyersiae	89.41	2.12	4534152	66193
d__Bacteria;p__Actinomycetota;c__Coriobacteriia;o__Coriobacteriales;f__Coriobacteriaceae;g__Collinsella;s__	89.35	1.08	1709767	5575
d__Bacteria;p__Bacillota_A;c__Clostridia;o__Lachnospirales;f__Lachnospiraceae;g__Ventrimonas;s__Ventrimonas sp900538475	89.18	3.16	2601824	13178
d__Bacteria;p__Bacteroidota;c__Bacteroidia;o__Bacteroidales;f__Bacteroidaceae;g__Paraprevotella;s__Paraprevotella stercorigallinarum	89.15	0.37	2952748	41299
d__Bacteria;p__Bacillota_A;c__Clostridia;o__Lachnospirales;f__Lachnospiraceae;g__Choladocola;s__Choladocola sp003480725	89.06	0.04	2502216	48445
d__Bacteria;p__Bacillota_C;c__Negativicutes;o__Veillonellales;f__Megasphaeraceae;g__Anaeroglobus;s__Anaeroglobus micronuciformis	89.05	1.84	1451911	3864
d__Bacteria;p__Cyanobacteriota;c__Vampirovibrionia;o__Gastranaerophilales;f__Gastranaerophilaceae;g__Scatousia;s__Scatousia sp000431315	88.89	0.85	1843344	11929
d__Bacteria;p__Cyanobacteriota;c__Vampirovibrionia;o__Gastranaerophilales;f__Gastranaerophilaceae;g__Zag111;s__	88.89	1.14	1963776	121009
d__Bacteria;p__Bacillota_A;c__Clostridia;o__Oscillospirales;f__Ruminococcaceae;g__Faecalibacterium;s__Faecalibacterium prausnitzii_D	88.86	1.02	2068807	24692
d__Bacteria;p__Bacillota_C;c__Negativicutes;o__Selenomonadales;f__Massilibacillaceae;g__CABIZH01;s__CABIZH01 sp902363205	88.69	6.88	2919155	11667
d__Bacteria;p__Bacillota_A;c__Clostridia;o__Oscillospirales;f__CAG-272;g__UMGS911;s__UMGS911 sp900545935	88.65	0.81	2059586	16184
d__Bacteria;p__Bacillota_A;c__Clostridia;o__Lachnospirales;f__Lachnospiraceae;g__Butyribacter;s__Butyribacter sp003529475	88.57	0.5	2350047	19954
d__Bacteria;p__Bacillota_A;c__Clostridia;o__Oscillospirales;f__Ruminococcaceae;g__Faecalibacterium;s__Faecalibacterium duncaniae	88.51	2.67	2428446	14901
d__Bacteria;p__Bacillota_A;c__Clostridia;o__Oscillospirales;f__Oscillospiraceae;g__Faecousia;s__Faecousia sp003525905	88.19	0	2117292	19988
d__Bacteria;p__Bacillota_A;c__Clostridia;o__Oscillospirales;f__CAG-272;g__CAG-724;s__CAG-724 sp003524145	88.14	0.67	2047717	37172
d__Bacteria;p__Bacillota_A;c__Clostridia;o__Peptostreptococcales;f__Anaerovoracaceae;g__Gallibacter;s__Gallibacter intestinalis	87.97	1.77	1210837	7039
d__Bacteria;p__Bacillota_A;c__Clostridia;o__Lachnospirales;f__Lachnospiraceae;g__Faecalimonas;s__Faecalimonas umbilicata	87.79	1.31	2140300	22072
d__Bacteria;p__Bacillota_A;c__Clostridia;o__Lachnospirales;f__Lachnospiraceae;g__Hungatella;s__Hungatella effluvii	87.75	1.58	5845292	28017
d__Bacteria;p__Bacillota_A;c__Clostridia;o__Lachnospirales;f__Lachnospiraceae;g__Blautia_A;s__Blautia_A sp900120195	87.71	3.6	2488890	40244
d__Bacteria;p__Bacillota_A;c__Clostridia;o__Lachnospirales;f__CAG-274;g__Gallispira;s__Gallispira sp900551755	87.71	1.75	1781697	5542
d__Bacteria;p__Bacillota_A;c__Clostridia;o__Christensenellales;f__Borkfalkiaceae;g__UBA7597;s__UBA7597 sp003448195	87.66	0.81	1622564	11251
d__Bacteria;p__Bacteroidota;c__Bacteroidia;o__Bacteroidales;f__Muribaculaceae;g__CAG-485;s__CAG-485 sp905198125	87.66	1.04	2759141	18335
d__Bacteria;p__Actinomycetota;c__Coriobacteriia;o__Coriobacteriales;f__Coriobacteriaceae;g__Collinsella;s__Collinsella sp003469185	87.62	3.68	1932309	3584
d__Bacteria;p__Bacillota_A;c__Clostridia;o__Oscillospirales;f__Ruminococcaceae;g__Negativibacillus;s__Negativibacillus sp905197685	87.59	0.34	2170260	8584
d__Bacteria;p__Bacillota_A;c__Clostridia;o__Lachnospirales;f__Lachnospiraceae;g__Blautia;s__Blautia sp900541955	87.23	1.17	2438516	12571
d__Bacteria;p__Pseudomonadota;c__Gammaproteobacteria;o__Enterobacterales_A;f__Pasteurellaceae;g__Haemophilus_D;s__Haemophilus_D parainfluenzae	87.16	5.01	1730822	3244
d__Bacteria;p__Actinomycetota;c__Coriobacteriia;o__Coriobacteriales;f__Coriobacteriaceae;g__Collinsella;s__	87.12	3.83	1762484	4951
d__Bacteria;p__Bacillota_C;c__Negativicutes;o__Veillonellales;f__Megasphaeraceae;g__Megasphaera;s__Megasphaera massiliensis	87.06	1.2	1936746	6379
d__Bacteria;p__Bacillota_A;c__Clostridia;o__Oscillospirales;f__Ruminococcaceae;g__Angelakisella;s__Angelakisella sp900547385	87.02	0.67	1964128	30388
d__Bacteria;p__Bacillota_A;c__Clostridia;o__Lachnospirales;f__Lachnospiraceae;g__Anaerobutyricum;s__Anaerobutyricum hallii	86.91	2.34	3000307	29821
d__Bacteria;p__Bacillota_A;c__Clostridia;o__Oscillospirales;f__Oscillospiraceae;g__Vescimonas;s__Vescimonas sp003539495	86.84	3.24	1805909	15437
d__Bacteria;p__Bacillota_A;c__Clostridia;o__Oscillospirales;f__Ruminococcaceae;g__Ruminococcus_C;s__Ruminococcus_C sp000437255	86.82	0.67	1758645	8820
d__Bacteria;p__Bacillota_A;c__Clostridia;o__Oscillospirales;f__CAG-272;g__CAG-390;s__CAG-390 sp000437015	86.8	0.69	2132097	64960
d__Bacteria;p__Bacillota;c__Bacilli;o__RFN20;f__CAG-288;g__Enterosoma;s__Enterosoma sp900539865	86.74	1.17	1137995	4335
d__Bacteria;p__Bacillota_A;c__Clostridia;o__Lachnospirales;f__Lachnospiraceae;g__Dorea_A;s__Dorea_A longicatena	86.39	5.52	2253303	15352
d__Bacteria;p__Actinomycetota;c__Actinomycetia;o__Actinomycetales;f__Micrococcaceae;g__Rothia;s__Rothia mucilaginosa_B	86.28	2.49	2103711	3137
d__Bacteria;p__Bacillota_A;c__Clostridia;o__Lachnospirales;f__Lachnospiraceae;g__Coprococcus;s__Coprococcus sp000154245	86.24	1.51	2290436	33836
d__Bacteria;p__Bacillota_A;c__Clostridia;o__Christensenellales;f__CAG-138;g__SFEL01;s__SFEL01 sp004557245	86.16	2.24	1545408	4620
d__Bacteria;p__Bacillota;c__Bacilli;o__RF39;f__UBA660;g__CAG-433;s__CAG-433 sp900546245	86.12	2.81	1211916	41448
d__Bacteria;p__Bacillota_A;c__Clostridia;o__Oscillospirales;f__Oscillospiraceae;g__Vescimonas;s__Vescimonas sp900548615	86.1	3.83	1953949	12995
d__Bacteria;p__Bacteroidota;c__Bacteroidia;o__Bacteroidales;f__Bacteroidaceae;g__Prevotella;s__Prevotella sp900544495	85.96	0.74	2580193	33257
d__Bacteria;p__Bacillota_A;c__Clostridia;o__Oscillospirales;f__Oscillospiraceae;g__Lawsonibacter;s__Lawsonibacter asaccharolyticus	85.77	3.6	2373409	26472
d__Bacteria;p__Bacillota_A;c__Clostridia;o__Oscillospirales;f__Ruminococcaceae;g__Ruminococcus;s__Ruminococcus sp900540005	85.69	1.96	1805174	3330
d__Bacteria;p__Bacillota_A;c__Clostridia;o__Oscillospirales;f__Oscillospiraceae;g__Faecousia;s__Faecousia sp000434635	85.64	2.93	2044011	7917
d__Bacteria;p__Bacillota;c__Bacilli;o__RF39;f__UBA660;g__Onthocola_B;s__Onthocola_B sp900544625	85.58	4.49	1108490	75582
d__Bacteria;p__Bacillota;c__Bacilli;o__Lactobacillales;f__Enterococcaceae;g__Enterococcus_C;s__Enterococcus_C asini	85.43	2.21	2132396	4762
d__Bacteria;p__Bacillota_A;c__Clostridia;o__Lachnospirales;f__Lachnospiraceae;g__Anaerostipes;s__Anaerostipes sp900066705	85.11	7.14	2000653	3569
d__Bacteria;p__Bacillota_A;c__Clostridia;o__Oscillospirales;f__Oscillospiraceae;g__Vescimonas;s__Vescimonas sp001916855	85.06	1.4	1713709	16749
d__Bacteria;p__Bacillota_A;c__Clostridia;o__Oscillospirales;f__Acutalibacteraceae;g__UMGS1071;s__UMGS1071 sp900542375	85.02	0.89	1697886	6019
d__Bacteria;p__Bacillota_A;c__Clostridia;o__Oscillospirales;f__Acutalibacteraceae;g__CAKTXU01;s__	85.01	0.67	2936504	38226
d__Bacteria;p__Bacteroidota;c__Bacteroidia;o__Bacteroidales;f__Bacteroidaceae;g__Prevotella;s__Prevotella sp002299635	84.92	0.78	2248829	27532
d__Bacteria;p__Bacillota_A;c__Clostridia;o__Oscillospirales;f__CAG-272;g__UBA11512;s__UBA11512 sp003522145	84.9	1.51	1609745	6137
d__Bacteria;p__Bacillota_A;c__Clostridia;o__Oscillospirales;f__CAG-272;g__CAG-272;s__CAG-272 sp000433515	84.74	1.5	2145775	8711
d__Bacteria;p__Actinomycetota;c__Coriobacteriia;o__Coriobacteriales;f__Coriobacteriaceae;g__Collinsella;s__Collinsella sp003459245	84.69	9.37	2237856	5524
d__Bacteria;p__Bacteroidota;c__Bacteroidia;o__Bacteroidales;f__Bacteroidaceae;g__Bacteroides;s__Bacteroides xylanisolvens	84.59	1.67	5093487	99508
d__Bacteria;p__Bacteroidota;c__Bacteroidia;o__Bacteroidales;f__Bacteroidaceae;g__Bacteroides;s__Bacteroides sp019412865	84.56	6.13	5432194	26570
d__Bacteria;p__Bacillota_A;c__Clostridia;o__Christensenellales;f__Pumilibacteraceae;g__UMGS1795;s__UMGS1795 sp900555125	84.39	0.06	2040352	16769
d__Bacteria;p__Actinomycetota;c__Actinomycetia;o__Actinomycetales;f__Bifidobacteriaceae;g__Bifidobacterium;s__Bifidobacterium bifidum	84.29	3	1793180	3587
d__Bacteria;p__Bacillota_A;c__Clostridia;o__Oscillospirales;f__CAG-382;g__UBA1206;s__UBA1206 sp000433115	84.23	0	1777931	27503
d__Bacteria;p__Bacillota_A;c__Clostridia;o__Lachnospirales;f__Lachnospiraceae;g__Lachnospira;s__Lachnospira sp900545725	84.12	4.03	2383285	22401
d__Bacteria;p__Bacillota_A;c__Clostridia;o__Oscillospirales;f__Oscillospiraceae;g__Vescimonas;s__Vescimonas sp000435975	84.11	4.86	1786230	20190
d__Bacteria;p__Bacillota_A;c__Clostridia;o__Lachnospirales;f__Lachnospiraceae;g__Schaedlerella;s__Schaedlerella glycyrrhizinilytica_A	83.9	2.34	2493519	10379
d__Bacteria;p__Bacillota_A;c__Clostridia;o__Oscillospirales;f__Oscillospiraceae;g__Dysosmobacter;s__Dysosmobacter sp001916835	83.64	1.34	1847197	5992
d__Bacteria;p__Bacillota_A;c__Clostridia;o__Lachnospirales;f__Lachnospiraceae;g__CAG-95;s__CAG-95 sp000438155	83.63	2.43	2747500	44609
d__Bacteria;p__Bacteroidota;c__Bacteroidia;o__Bacteroidales;f__Bacteroidaceae;g__Bacteroides;s__Bacteroides ovatus	83.56	0.21	5223818	130272
d__Bacteria;p__Pseudomonadota;c__Gammaproteobacteria;o__Burkholderiales;f__Burkholderiaceae_A;g__Sutterella;s__Sutterella sp900757865	83.45	3.76	1736954	3353
d__Bacteria;p__Bacillota_A;c__Clostridia;o__Christensenellales;f__Borkfalkiaceae;g__Scatosoma;s__Scatosoma sp900555925	83.2	1.61	2273773	4435
d__Bacteria;p__Bacillota;c__Bacilli;o__Erysipelotrichales;f__Erysipelotrichaceae;g__Absicoccus;s__Absicoccus sp000434355	83.18	1.92	1262155	6578
d__Bacteria;p__Bacillota;c__Bacilli;o__RF39;f__UBA660;g__Scybalousia;s__Scybalousia sp900542735	83.15	0	1082395	30572
d__Bacteria;p__Bacillota_A;c__Clostridia;o__Oscillospirales;f__Ruminococcaceae;g__Avimicrobium;s__Avimicrobium sp934845495	83.13	0.67	1535105	7199
d__Bacteria;p__Bacteroidota;c__Bacteroidia;o__Bacteroidales;f__Tannerellaceae;g__Parabacteroides;s__Parabacteroides sp900760525	83.09	3.45	4502357	32728
d__Bacteria;p__Bacteroidota;c__Bacteroidia;o__Bacteroidales;f__Bacteroidaceae;g__Phocaeicola;s__Phocaeicola sp900760795	83.07	1.51	3468301	71412
d__Bacteria;p__Bacillota_A;c__Clostridia;o__Oscillospirales;f__Oscillospiraceae;g__Limivicinus;s__	83	4.03	2222494	8173
d__Bacteria;p__Bacillota_A;c__Clostridia;o__Oscillospirales;f__Butyricicoccaceae;g__Agathobaculum;s__Agathobaculum sp900544475	82.87	1.93	1845725	4418
d__Bacteria;p__Actinomycetota;c__Coriobacteriia;o__Coriobacteriales;f__Eggerthellaceae;g__Senegalimassilia;s__Senegalimassilia faecalis	82.76	2.28	2140784	3942
d__Bacteria;p__Fusobacteriota;c__Fusobacteriia;o__Fusobacteriales;f__Fusobacteriaceae;g__Fusobacterium_A;s__Fusobacterium_A sp900764925	82.63	2.25	2375653	22631
d__Bacteria;p__Bacteroidota;c__Bacteroidia;o__Bacteroidales;f__Bacteroidaceae;g__Bacteroides;s__Bacteroides propionicigenes	82.1	3.85	3362377	23001
d__Bacteria;p__Bacillota_A;c__Clostridia;o__Lachnospirales;f__Lachnospiraceae;g__Copromonas;s__Copromonas sp900066055	81.85	2.59	2105542	4368
d__Bacteria;p__Actinomycetota;c__Coriobacteriia;o__Coriobacteriales;f__Coriobacteriaceae;g__Collinsella;s__Collinsella sp900556875	81.77	4.42	1673921	5372
d__Bacteria;p__Bacillota;c__Bacilli;o__Lactobacillales;f__Streptococcaceae;g__Streptococcus;s__Streptococcus parasanguinis_E	81.68	0.9	1658605	38567
d__Bacteria;p__Bacillota_A;c__Clostridia;o__Christensenellales;f__UBA1750;g__Spyradocola;s__Spyradocola sp002492415	81.61	3.23	2311738	9854
d__Bacteria;p__Bacillota_A;c__Clostridia;o__TANB77;f__CAG-508;g__CAG-273;s__CAG-273 sp003534295	81.56	5.3	1618642	101596
d__Bacteria;p__Bacillota_A;c__Clostridia;o__Lachnospirales;f__Lachnospiraceae;g__Clostridium_AP;s__Clostridium_AP sp000509125	81.53	1.46	3170274	5296
d__Bacteria;p__Bacillota_A;c__Clostridia;o__Lachnospirales;f__Lachnospiraceae;g__Eubacterium_I;s__Eubacterium_I ramulus_A	81.42	1.17	2249281	28696
d__Bacteria;p__Pseudomonadota;c__Gammaproteobacteria;o__Enterobacterales;f__Enterobacteriaceae;g__Morganella;s__Morganella morganii	81.36	3.19	3490631	3195
d__Bacteria;p__Bacillota;c__Bacilli;o__RF39;f__UBA660;g__Aphodocola;s__Aphodocola sp000434835	81.29	4.42	963204	3064
d__Bacteria;p__Bacillota_A;c__Clostridia;o__Oscillospirales;f__Acutalibacteraceae;g__UMGS856;s__UMGS856 sp900546265	81.22	1.68	2694796	4704
d__Bacteria;p__Bacillota_A;c__Clostridia;o__Lachnospirales;f__Lachnospiraceae;g__Bariatricus;s__Bariatricus comes	81.17	1.52	1902144	26790
d__Bacteria;p__Bacillota_A;c__Clostridia;o__Oscillospirales;f__Oscillospiraceae;g__CAG-170;s__CAG-170 sp000432135	81.11	2.35	1954885	32359
d__Bacteria;p__Bacillota_A;c__Clostridia;o__Oscillospirales;f__Acutalibacteraceae;g__Eubacterium_R;s__Eubacterium_R sp003526845	80.8	0.13	1508772	4551
d__Bacteria;p__Bacteroidota;c__Bacteroidia;o__Bacteroidales;f__Rikenellaceae;g__Alistipes;s__Alistipes stercorigallinarum	80.78	3.47	1877202	3178
d__Bacteria;p__Pseudomonadota;c__Gammaproteobacteria;o__Enterobacterales_A;f__Pasteurellaceae;g__Haemophilus_D;s__Haemophilus_D parainfluenzae	80.51	2.92	1533432	4249
d__Bacteria;p__Bacillota_A;c__Clostridia;o__Oscillospirales;f__Oscillospiraceae;g__Vescimonas;s__Vescimonas sp900552475	80.5	1.34	1622202	12587
d__Bacteria;p__Fusobacteriota;c__Fusobacteriia;o__Fusobacteriales;f__Fusobacteriaceae;g__Fusobacterium_B;s__Fusobacterium_B sp019416865	80.49	3.45	2345672	22374
d__Bacteria;p__Bacteroidota;c__Bacteroidia;o__Bacteroidales;f__Bacteroidaceae;g__Bacteroides;s__Bacteroides eggerthii	80.46	0.63	3005520	27157
d__Bacteria;p__Desulfobacterota;c__Desulfovibrionia;o__Desulfovibrionales;f__Desulfovibrionaceae;g__Bilophila;s__Bilophila sp902373525	80.41	2.31	2631014	2629
d__Bacteria;p__Bacillota_A;c__Clostridia;o__Lachnospirales;f__Lachnospiraceae;g__Lachnospira;s__Lachnospira sp900551945	80.12	1.01	2413297	6086
d__Bacteria;p__Bacillota_A;c__Clostridia;o__Lachnospirales;f__Lachnospiraceae;g__Mediterraneibacter;s__Mediterraneibacter sp019418195	79.99	1.85	2721955	6064
d__Bacteria;p__Bacillota_C;c__Negativicutes;o__Veillonellales;f__Megasphaeraceae;g__Megasphaera;s__Megasphaera sp900554215	79.96	2.69	1754068	2568
d__Bacteria;p__Bacillota_A;c__Clostridia;o__Lachnospirales;f__Lachnospiraceae;g__Dorea;s__Dorea formicigenerans	79.75	1.07	2183396	22450
d__Bacteria;p__Bacteroidota;c__Bacteroidia;o__Bacteroidales;f__Muribaculaceae;g__CAG-485;s__CAG-485 sp002491165	79.55	1.59	2065740	6433
d__Bacteria;p__Bacillota_C;c__Negativicutes;o__Veillonellales;f__Veillonellaceae;g__Veillonella;s__Veillonella parvula_A	79.15	4.31	1411711	2470
d__Bacteria;p__Bacillota_A;c__Clostridia;o__TANB77;f__CAG-508;g__CAG-452;s__CAG-452 sp000434035	79.02	1.57	1300053	172400
d__Bacteria;p__Bacteroidota;c__Bacteroidia;o__Bacteroidales;f__Bacteroidaceae;g__Prevotella;s__Prevotella pectinovora	79.02	1.6	2269320	31657
d__Bacteria;p__Bacillota_A;c__Clostridia;o__Lachnospirales;f__Lachnospiraceae;g__Enterocloster;s__Enterocloster aldenensis	78.69	4.38	4856686	4879
d__Bacteria;p__Bacteroidota;c__Bacteroidia;o__Bacteroidales;f__Bacteroidaceae;g__Bacteroides;s__Bacteroides intestinalis_A	78.62	5.17	6748976	102120
d__Bacteria;p__Bacillota_C;c__Negativicutes;o__Veillonellales;f__Veillonellaceae;g__Veillonella;s__Veillonella sp900757715	78.45	1.72	1560623	2929
d__Bacteria;p__Bacillota_C;c__Negativicutes;o__Veillonellales;f__Veillonellaceae;g__Veillonella_A;s__Veillonella_A seminalis	78.23	0.32	1517228	4364
d__Bacteria;p__Actinomycetota;c__Coriobacteriia;o__Coriobacteriales;f__Coriobacteriaceae;g__Collinsella;s__Collinsella aerofaciens_O	78.01	1.41	1546517	2917
d__Bacteria;p__Bacteroidota;c__Bacteroidia;o__Bacteroidales;f__Bacteroidaceae;g__Phocaeicola;s__Phocaeicola merdigallinarum	77.95	0.51	2958855	61311
d__Bacteria;p__Bacteroidota;c__Bacteroidia;o__Bacteroidales;f__Bacteroidaceae;g__Prevotella;s__Prevotella hominis	77.91	9.38	4436857	13067
d__Bacteria;p__Pseudomonadota;c__Gammaproteobacteria;o__Enterobacterales_A;f__Pasteurellaceae;g__Haemophilus_D;s__Haemophilus_D sp905205995	77.9	5.9	1549312	3707
d__Bacteria;p__Bacillota_A;c__Clostridia;o__Peptostreptococcales;f__Anaerovoracaceae;g__Emergencia;s__Emergencia timonensis	77.65	2.84	3240505	3434
d__Bacteria;p__Bacillota_A;c__Clostridia;o__Lachnospirales;f__Lachnospiraceae;g__Lachnospira;s__Lachnospira sp003451515	77.53	0.96	2138224	82609
d__Bacteria;p__Actinomycetota;c__Coriobacteriia;o__Coriobacteriales;f__Coriobacteriaceae;g__Collinsella;s__Collinsella sp003458415	77.52	7.3	1819313	2408
d__Bacteria;p__Bacillota_A;c__Clostridia;o__TANB77;f__CAG-508;g__CAG-269;s__CAG-269 sp001916065	77.45	2.5	1821871	41720
d__Bacteria;p__Bacillota_A;c__Clostridia;o__Lachnospirales;f__Lachnospiraceae;g__COE1;s__COE1 sp001916965	77.36	1.71	2793431	64022
d__Bacteria;p__Verrucomicrobiota;c__Verrucomicrobiae;o__Verrucomicrobiales;f__Akkermansiaceae;g__Akkermansia;s__Akkermansia glycaniphila	77.35	4.25	2554759	4301
d__Bacteria;p__Bacillota_A;c__Clostridia;o__Oscillospirales;f__Ruminococcaceae;g__Gemmiger;s__Gemmiger sp900539695	77.33	1.7	2205567	12761
d__Bacteria;p__Cyanobacteriota;c__Vampirovibrionia;o__Gastranaerophilales;f__Gastranaerophilaceae;g__Zag111;s__Zag111 sp002103105	77.26	1.03	1397816	4659
d__Bacteria;p__Bacteroidota;c__Bacteroidia;o__Bacteroidales;f__Bacteroidaceae;g__Phocaeicola_A;s__Phocaeicola_A sp900765575	77.07	0	3725660	8974
d__Bacteria;p__Bacteroidota;c__Bacteroidia;o__Bacteroidales;f__Bacteroidaceae;g__Phocaeicola;s__Phocaeicola sp900542985	76.99	1.06	2316619	69014
d__Bacteria;p__Bacillota_A;c__Clostridia;o__Clostridiales;f__Clostridiaceae;g__Clostridium;s__Clostridium paraputrificum	76.99	0.97	2602368	16450
d__Bacteria;p__Bacillota_A;c__Clostridia;o__Oscillospirales;f__Oscillospiraceae;g__CAG-103;s__CAG-103 sp900757655	76.9	3.13	1722282	8084
d__Bacteria;p__Bacillota_C;c__Negativicutes;o__Veillonellales;f__Megasphaeraceae;g__Megasphaera;s__Megasphaera stantonii	76.84	3.39	1634796	4234
d__Bacteria;p__Bacillota_A;c__Clostridia;o__TANB77;f__CAG-508;g__CAG-269;s__CAG-269 sp000438255	76.78	1.34	1651052	25025
d__Bacteria;p__Bacillota;c__Bacilli;o__Lactobacillales;f__Streptococcaceae;g__Streptococcus;s__	76.78	3.11	1486755	6225
d__Bacteria;p__Bacillota_A;c__Clostridia;o__TANB77;f__CAG-508;g__CAG-492;s__CAG-492 sp000434335	76.67	1.36	1446992	50489
d__Bacteria;p__Actinomycetota;c__Coriobacteriia;o__Coriobacteriales;f__Coriobacteriaceae;g__Collinsella;s__	76.67	0.81	1775475	8148
d__Bacteria;p__Bacteroidota;c__Bacteroidia;o__Bacteroidales;f__Bacteroidaceae;g__Bacteroides_G;s__	76.36	3.45	3775896	22311
d__Bacteria;p__Bacteroidota;c__Bacteroidia;o__Bacteroidales;f__Tannerellaceae;g__Parabacteroides;s__Parabacteroides sp003480915	76.03	9.48	6425084	26082
d__Bacteria;p__Bacteroidota;c__Bacteroidia;o__Bacteroidales;f__Bacteroidaceae;g__Phocaeicola;s__Phocaeicola sp902388365	76.02	9.31	4958381	14295
d__Bacteria;p__Bacteroidota;c__Bacteroidia;o__Bacteroidales;f__Bacteroidaceae;g__Prevotella;s__Prevotella faecis	75.86	5.17	2526506	53977
d__Bacteria;p__Bacteroidota;c__Bacteroidia;o__Bacteroidales;f__Marinifilaceae;g__Butyricimonas;s__Butyricimonas paravirosa	75.8	4.57	3606381	2786
d__Bacteria;p__Actinomycetota;c__Coriobacteriia;o__Coriobacteriales;f__Coriobacteriaceae;g__Collinsella;s__	75.8	1.81	1816463	3601
d__Bacteria;p__Bacillota_A;c__Clostridia;o__TANB77;f__CAG-508;g__CAG-269;s__CAG-269 sp001916005	75.77	1.12	1526725	119890
d__Bacteria;p__Desulfobacterota;c__Desulfovibrionia;o__Desulfovibrionales;f__Desulfovibrionaceae;g__Desulfovibrio;s__Desulfovibrio piger_A	75.73	0.79	1859934	3588
d__Bacteria;p__Bacillota_A;c__Clostridia;o__Lachnospirales;f__Lachnospiraceae;g__Roseburia;s__Roseburia sp019411365	75.72	5.48	2418336	76469
d__Bacteria;p__Actinomycetota;c__Coriobacteriia;o__Coriobacteriales;f__Coriobacteriaceae;g__Collinsella;s__Collinsella sp900544115	75.69	7.13	1613692	2274
d__Bacteria;p__Pseudomonadota;c__Gammaproteobacteria;o__Burkholderiales;f__Burkholderiaceae_B;g__Alicycliphilus;s__Alicycliphilus sp018054745	75.64	7.5	2883289	2274
d__Bacteria;p__Bacillota_A;c__Clostridia;o__Lachnospirales;f__Lachnospiraceae;g__Anaerostipes;s__Anaerostipes hadrus_A	75.41	2.18	1595964	8691
d__Bacteria;p__Bacillota_A;c__Clostridia;o__Lachnospirales;f__Lachnospiraceae;g__Butyribacter;s__Butyribacter huaianensis	75.33	3.06	2067587	4401
d__Bacteria;p__Bacteroidota;c__Bacteroidia;o__Bacteroidales;f__Bacteroidaceae;g__Prevotella;s__Prevotella sp945863825	75.19	1.65	2678381	19096
d__Bacteria;p__Bacillota_A;c__Clostridia;o__Oscillospirales;f__Butyricicoccaceae;g__Butyricicoccus_A;s__Butyricicoccus_A intestinisimiae	75	2.2	2092242	4371
d__Bacteria;p__Bacillota_A;c__Clostridia;o__Oscillospirales;f__QAMX01;g__QAMX01;s__QAMX01 sp004555605	74.73	3.65	1991973	3707
d__Bacteria;p__Bacillota_A;c__Clostridia;o__Oscillospirales;f__Oscillospiraceae;g__Vescimonas;s__Vescimonas sp900551995	74.7	5.93	1374840	10046
d__Bacteria;p__Bacillota_A;c__Clostridia;o__TANB77;f__CAG-508;g__CAG-269;s__CAG-269 sp003525075	74.68	2.13	1609811	16440
d__Bacteria;p__Bacteroidota;c__Bacteroidia;o__Bacteroidales;f__Bacteroidaceae;g__Bacteroides;s__Bacteroides finegoldii	74.53	8.85	3956639	28271
d__Bacteria;p__Bacillota_A;c__Clostridia;o__TANB77;f__CAG-508;g__CAG-269;s__CAG-269 sp001916035	74.48	0.34	1807719	15734
d__Bacteria;p__Bacillota;c__Bacilli;o__Erysipelotrichales;f__Erysipelotrichaceae;g__Clostridium_AQ;s__Clostridium_AQ innocuum	74.43	1.89	2850046	3195
d__Bacteria;p__Bacillota_A;c__Clostridia;o__Oscillospirales;f__Ruminococcaceae;g__Faecalibacterium;s__Faecalibacterium prausnitzii_F	74.43	8.93	2060122	15381
d__Bacteria;p__Actinomycetota;c__Coriobacteriia;o__Coriobacteriales;f__Coriobacteriaceae;g__Collinsella;s__	74.33	4.7	1796296	3043
d__Bacteria;p__Bacillota;c__Bacilli;o__Haloplasmatales;f__Turicibacteraceae;g__Turicibacter;s__Turicibacter bilis	74.14	6.12	1782860	2105
d__Bacteria;p__Pseudomonadota;c__Gammaproteobacteria;o__Enterobacterales_A;f__Pasteurellaceae;g__Haemophilus_D;s__Haemophilus_D sp900756155	74.13	3.75	1341205	2296
d__Bacteria;p__Bacteroidota;c__Bacteroidia;o__Bacteroidales;f__Bacteroidaceae;g__Phocaeicola;s__Phocaeicola barnesiae	74.06	6.9	2958190	24907
d__Bacteria;p__Actinomycetota;c__Coriobacteriia;o__Coriobacteriales;f__Coriobacteriaceae;g__Collinsella;s__Collinsella sp900556875	74	5.17	1597591	2862
d__Bacteria;p__Pseudomonadota;c__Gammaproteobacteria;o__Burkholderiales;f__Burkholderiaceae_A;g__Parasutterella;s__	73.89	7.26	1673831	1960
d__Bacteria;p__Bacillota_A;c__Clostridia;o__TANB77;f__CAG-508;g__CAG-269;s__CAG-269 sp000431335	73.87	1.34	1663134	15837
d__Bacteria;p__Pseudomonadota;c__Gammaproteobacteria;o__Enterobacterales_A;f__Pasteurellaceae;g__Haemophilus_D;s__Haemophilus_D parainfluenzae	73.87	7.41	1501363	2718
d__Bacteria;p__Bacillota_A;c__Clostridia;o__Oscillospirales;f__Oscillospiraceae;g__Vescimonas;s__Vescimonas sp000435555	73.84	4.7	1642223	7687
d__Bacteria;p__Bacillota_A;c__Clostridia;o__Oscillospirales;f__Ruminococcaceae;g__CAG-115;s__CAG-115 sp003507295	73.58	0.89	2046322	2989
d__Bacteria;p__Bacillota_A;c__Clostridia;o__TANB77;f__CAG-508;g__CAG-245;s__CAG-245 sp000435175	73.42	0.89	1491372	47650
d__Bacteria;p__Bacillota_C;c__Negativicutes;o__Acidaminococcales;f__Acidaminococcaceae;g__Acidaminococcus;s__Acidaminococcus provencensis	73.39	2.61	1520476	2169
d__Bacteria;p__Bacillota_A;c__Clostridia;o__Lachnospirales;f__Lachnospiraceae;g__Butyribacter;s__Butyribacter sp003524945	72.94	3.72	1974872	6441
d__Bacteria;p__Bacillota;c__Bacilli;o__Erysipelotrichales;f__Coprobacillaceae;g__Faecalibacillus;s__Faecalibacillus intestinalis	72.8	4.51	1765151	1757
d__Bacteria;p__Bacillota_A;c__Clostridia;o__Oscillospirales;f__Oscillospiraceae;g__UBA738;s__UBA738 sp003522945	72.7	0.73	1785027	2963
d__Bacteria;p__Bacillota_A;c__Clostridia;o__Lachnospirales;f__Lachnospiraceae;g__CAG-95;s__CAG-95 sp900066375	72.64	2.03	2232463	5214
d__Bacteria;p__Bacillota_C;c__Negativicutes;o__Veillonellales;f__Dialisteraceae;g__Allisonella;s__Allisonella histaminiformans	72.59	2.03	1248643	3845
d__Bacteria;p__Bacillota_A;c__Clostridia;o__Oscillospirales;f__Oscillospiraceae;g__Lawsonibacter;s__Lawsonibacter sp900549405	72.21	3.41	1563530	2966
d__Bacteria;p__Actinomycetota;c__Coriobacteriia;o__Coriobacteriales;f__Eggerthellaceae;g__Gordonibacter;s__Gordonibacter pamelaeae	72.19	7.02	2479462	2507
d__Bacteria;p__Verrucomicrobiota;c__Lentisphaeria;o__Victivallales;f__Victivallaceae;g__Victivallis;s__Victivallis vadensis	72.1	2.25	4336280	3172
d__Bacteria;p__Bacillota_A;c__Clostridia;o__TANB77;f__CAG-508;g__CAG-269;s__CAG-269 sp900551615	72.08	0.78	1529122	10353
d__Bacteria;p__Bacillota_A;c__Clostridia;o__Oscillospirales;f__Ruminococcaceae;g__Faecalibacterium;s__Faecalibacterium sp900765705	71.61	0.36	1857780	20742
d__Bacteria;p__Bacillota_A;c__Clostridia;o__Lachnospirales;f__Anaerotignaceae;g__JANFXS01;s__JANFXS01 sp024460105	71.58	4.67	1889470	2112
d__Bacteria;p__Bacteroidota;c__Bacteroidia;o__Bacteroidales;f__Bacteroidaceae;g__Bacteroides;s__Bacteroides faecis	71.55	8.62	5976429	22554
d__Bacteria;p__Bacillota_A;c__Clostridia;o__Oscillospirales;f__Oscillospiraceae;g__Faecousia;s__Faecousia sp900544705	71.51	9.17	2128392	13252
d__Bacteria;p__Bacillota_C;c__Negativicutes;o__Veillonellales;f__Dialisteraceae;g__Allisonella;s__Allisonella histaminiformans	71.44	3.98	1472007	2661
d__Bacteria;p__Bacillota_A;c__Clostridia;o__TANB77;f__CAG-508;g__CAG-269;s__CAG-269 sp000437215	71.42	6.51	1575132	49268
d__Bacteria;p__Fusobacteriota;c__Fusobacteriia;o__Fusobacteriales;f__Fusobacteriaceae;g__Fusobacterium_A;s__Fusobacterium_A mortiferum	71.35	3.12	1213087	1881
d__Bacteria;p__Bacillota_A;c__Clostridia;o__Peptostreptococcales;f__Peptostreptococcaceae;g__Peptacetobacter;s__Peptacetobacter hiranonis	71.21	1.44	2680706	2016
d__Bacteria;p__Pseudomonadota;c__Gammaproteobacteria;o__Enterobacterales_A;f__Pasteurellaceae;g__Haemophilus_D;s__Haemophilus_D parainfluenzae	71.13	8.57	1561270	1709
d__Bacteria;p__Bacteroidota;c__Bacteroidia;o__Bacteroidales;f__Bacteroidaceae;g__Bacteroides;s__Bacteroides zhangwenhongii	71.08	3.77	6168333	14413
d__Bacteria;p__Bacteroidota;c__Bacteroidia;o__Bacteroidales;f__Bacteroidaceae;g__Bacteroides;s__Bacteroides caccae	71.03	0	4128953	32928
d__Bacteria;p__Bacillota_A;c__Clostridia;o__Oscillospirales;f__Ruminococcaceae;g__Ruminococcus_D;s__Ruminococcus_D bicirculans	70.97	4.18	1878739	2321
d__Bacteria;p__Actinomycetota;c__Coriobacteriia;o__Coriobacteriales;f__Coriobacteriaceae;g__Collinsella;s__	70.74	3.34	1707263	2478
d__Bacteria;p__Bacillota_A;c__Clostridia;o__Peptostreptococcales;f__Peptostreptococcaceae;g__Intestinibacter;s__Intestinibacter bartlettii	70.69	0.34	1972737	7498
d__Bacteria;p__Bacillota_A;c__Clostridia;o__TANB77;f__CAG-508;g__CAG-269;s__CAG-269 sp001916055	70.63	4.64	1598638	28067
d__Bacteria;p__Actinomycetota;c__Coriobacteriia;o__Coriobacteriales;f__Atopobiaceae;g__Tractidigestivibacter;s__Tractidigestivibacter sp000752675	70.61	3.76	1768265	2488
d__Bacteria;p__Bacillota_A;c__Clostridia;o__Lachnospirales;f__Lachnospiraceae;g__Eubacterium_G;s__Eubacterium_G sp000435815	70.49	9.48	3415345	6247
d__Bacteria;p__Bacillota_A;c__Clostridia;o__Oscillospirales;f__Ruminococcaceae;g__Ruminiclostridium_E;s__Ruminiclostridium_E siraeum	70.38	0.94	1828925	2236
d__Bacteria;p__Bacillota_A;c__Clostridia;o__TANB77;f__CAG-465;g__CAG-465;s__CAG-465 sp000433755	70.37	2.45	1285667	52175
d__Bacteria;p__Bacillota_A;c__Clostridia;o__Lachnospirales;f__Lachnospiraceae;g__Roseburia;s__Roseburia sp900542495	70.18	5.26	2365404	15465
d__Bacteria;p__Bacillota_A;c__Clostridia;o__TANB77;f__CAG-508;g__CAG-492;s__CAG-492 sp900553225	70.14	1.24	1287263	8425

## Sheet: Table S9
Table S9. SGBs with uric acid gene cluster.
d__Bacteria;p__Actinomycetota;c__Coriobacteriia;o__Coriobacteriales;f__Coriobacteriaceae;g__Collinsella;s__Collinsella sp003436275
d__Bacteria;p__Bacillota_A;c__Clostridia;o__Oscillospirales;f__Butyricicoccaceae;g__Agathobaculum;s__Agathobaculum sp003481705
d__Bacteria;p__Actinomycetota;c__Coriobacteriia;o__Coriobacteriales;f__Coriobacteriaceae;g__Collinsella;s__
d__Bacteria;p__Bacillota_A;c__Clostridia;o__Lachnospirales;f__Lachnospiraceae;g__Blautia_A;s__Blautia_A sp900120195
d__Bacteria;p__Fusobacteriota;c__Fusobacteriia;o__Fusobacteriales;f__Fusobacteriaceae;g__Fusobacterium_A;s__Fusobacterium_A varium
d__Bacteria;p__Bacillota_A;c__Clostridia;o__Oscillospirales;f__Oscillospiraceae;g__Vescimonas;s__Vescimonas sp900548615
d__Bacteria;p__Bacillota_A;c__Clostridia;o__Lachnospirales;f__Lachnospiraceae;g__Anaerobutyricum;s__Anaerobutyricum hallii
d__Bacteria;p__Pseudomonadota;c__Gammaproteobacteria;o__Enterobacterales;f__Enterobacteriaceae;g__Escherichia;s__Escherichia coli
d__Bacteria;p__Bacillota_A;c__Clostridia;o__Christensenellales;f__CAG-74;g__SFMI01;s__SFMI01 sp004556155
d__Bacteria;p__Bacillota_A;c__Clostridia;o__Oscillospirales;f__Oscillospiraceae;g__Lawsonibacter;s__Lawsonibacter sp000177015
d__Bacteria;p__Bacillota_C;c__Negativicutes;o__Veillonellales;f__Dialisteraceae;g__UBA1822;s__UBA1822 sp002314995
d__Bacteria;p__Bacillota;c__Bacilli;o__Erysipelotrichales;f__Coprobacillaceae;g__Catenibacterium;s__Catenibacterium sp000437715
d__Bacteria;p__Bacillota_A;c__Clostridia;o__Oscillospirales;f__Oscillospiraceae;g__Lawsonibacter;s__Lawsonibacter sp900066825
d__Bacteria;p__Bacillota_C;c__Negativicutes;o__Veillonellales;f__Megasphaeraceae;g__Caecibacter;s__Caecibacter massiliensis
d__Bacteria;p__Bacillota_A;c__Clostridia;o__Oscillospirales;f__Butyricicoccaceae;g__Agathobaculum;s__Agathobaculum sp900544475
d__Bacteria;p__Fusobacteriota;c__Fusobacteriia;o__Fusobacteriales;f__Fusobacteriaceae;g__Fusobacterium_A;s__Fusobacterium_A sp900549465
d__Bacteria;p__Bacillota_A;c__Clostridia;o__Lachnospirales;f__Lachnospiraceae;g__Dorea;s__Dorea formicigenerans
d__Bacteria;p__Bacillota_C;c__Negativicutes;o__Veillonellales;f__Megasphaeraceae;g__Megasphaera;s__
d__Bacteria;p__Fusobacteriota;c__Fusobacteriia;o__Fusobacteriales;f__Fusobacteriaceae;g__Fusobacterium_A;s__Fusobacterium_A varium_A
d__Bacteria;p__Bacillota_A;c__Clostridia;o__Lachnospirales;f__Lachnospiraceae;g__Ventrimonas;s__Ventrimonas sp003506385
d__Bacteria;p__Bacillota_A;c__Clostridia;o__Oscillospirales;f__Oscillospiraceae;g__UBA738;s__UBA738 sp003522945
d__Bacteria;p__Pseudomonadota;c__Gammaproteobacteria;o__Burkholderiales;f__Burkholderiaceae_A;g__Sutterella;s__Sutterella sp900764215
d__Bacteria;p__Pseudomonadota;c__Gammaproteobacteria;o__Enterobacterales;f__Enterobacteriaceae;g__Klebsiella;s__Klebsiella ornithinolytica
d__Bacteria;p__Bacillota_A;c__Clostridia;o__Lachnospirales;f__Lachnospiraceae;g__Enterocloster;s__Enterocloster bolteae
d__Bacteria;p__Fusobacteriota;c__Fusobacteriia;o__Fusobacteriales;f__Fusobacteriaceae;g__Fusobacterium_A;s__Fusobacterium_A mortiferum
d__Bacteria;p__Bacillota_A;c__Clostridia;o__Lachnospirales;f__Lachnospiraceae;g__Mediterraneibacter;s__Mediterraneibacter faecis
d__Bacteria;p__Pseudomonadota;c__Gammaproteobacteria;o__Burkholderiales;f__Burkholderiaceae_B;g__Comamonas;s__Comamonas kerstersii
d__Bacteria;p__Bacillota_A;c__Clostridia;o__Clostridiales;f__Clostridiaceae;g__Clostridium;s__Clostridium paraputrificum
d__Bacteria;p__Bacillota_A;c__Clostridia;o__Christensenellales;f__CAG-138;g__UBA1685;s__UBA1685 sp002320595
d__Bacteria;p__Bacillota_A;c__Clostridia;o__Christensenellales;f__UBA1750;g__Spyradocola;s__Spyradocola sp002492415
d__Bacteria;p__Bacillota_A;c__Clostridia;o__Lachnospirales;f__Lachnospiraceae;g__Ventrimonas;s__Ventrimonas sp003480315
d__Bacteria;p__Bacillota_A;c__Clostridia;o__Oscillospirales;f__Oscillospiraceae;g__Flavonifractor;s__Flavonifractor plautii
d__Bacteria;p__Bacillota_A;c__Clostridia;o__Oscillospirales;f__Oscillospiraceae;g__ER4;s__ER4 sp900317525
d__Bacteria;p__Bacillota_A;c__Clostridia;o__Oscillospirales;f__Oscillospiraceae;g__Vescimonas;s__Vescimonas sp900545585
d__Bacteria;p__Bacillota_A;c__Clostridia;o__Oscillospirales;f__Oscillospiraceae;g__Dysosmobacter;s__Dysosmobacter sp001916835
d__Bacteria;p__Actinomycetota;c__Coriobacteriia;o__Coriobacteriales;f__Eggerthellaceae;g__Senegalimassilia;s__Senegalimassilia faecalis
d__Bacteria;p__Bacillota_A;c__Clostridia;o__Oscillospirales;f__Ruminococcaceae;g__Avimicrobium;s__Avimicrobium caecorum
d__Bacteria;p__Bacillota_A;c__Clostridia;o__Oscillospirales;f__Oscillospiraceae;g__ER4;s__ER4 sp900550165
d__Bacteria;p__Pseudomonadota;c__Gammaproteobacteria;o__Burkholderiales;f__Burkholderiaceae_A;g__Mesosutterella;s__Mesosutterella multiformis
d__Bacteria;p__Fusobacteriota;c__Fusobacteriia;o__Fusobacteriales;f__Fusobacteriaceae;g__Fusobacterium_A;s__Fusobacterium_A ulcerans_A
d__Bacteria;p__Desulfobacterota;c__Desulfovibrionia;o__Desulfovibrionales;f__Desulfovibrionaceae;g__Bilophila;s__Bilophila wadsworthia
d__Bacteria;p__Bacillota_A;c__Clostridia;o__Lachnospirales;f__Lachnospiraceae;g__Hungatella;s__Hungatella effluvii
d__Bacteria;p__Bacillota_A;c__Clostridia;o__Oscillospirales;f__Oscillospiraceae;g__ER4;s__ER4 sp000765235
d__Bacteria;p__Bacillota_A;c__Clostridia;o__Christensenellales;f__CAG-138;g__Phil1;s__Phil1 sp001940855
d__Bacteria;p__Bacillota_A;c__Clostridia;o__Oscillospirales;f__Oscillospiraceae;g__Vescimonas;s__Vescimonas sp003539495
d__Bacteria;p__Pseudomonadota;c__Gammaproteobacteria;o__Burkholderiales;f__Burkholderiaceae_A;g__Duodenibacillus;s__Duodenibacillus intestinigallinarum
d__Bacteria;p__Bacillota_A;c__Clostridia;o__Oscillospirales;f__Ruminococcaceae;g__UBA1394;s__UBA1394 sp900538575
d__Bacteria;p__Bacillota_C;c__Negativicutes;o__Veillonellales;f__Veillonellaceae;g__Veillonella;s__Veillonella sp900552445
d__Bacteria;p__Fusobacteriota;c__Fusobacteriia;o__Fusobacteriales;f__Fusobacteriaceae;g__Fusobacterium_B;s__Fusobacterium_B sp019416865
d__Bacteria;p__Actinomycetota;c__Coriobacteriia;o__Coriobacteriales;f__Coriobacteriaceae;g__Collinsella;s__Collinsella tanakaei
d__Bacteria;p__Fusobacteriota;c__Fusobacteriia;o__Fusobacteriales;f__Fusobacteriaceae;g__Fusobacterium_A;s__Fusobacterium_A ulcerans
d__Bacteria;p__Bacillota_A;c__Clostridia;o__Lachnospirales;f__Lachnospiraceae;g__Enterocloster;s__Enterocloster sp001517625
d__Bacteria;p__Bacillota_A;c__Clostridia;o__Oscillospirales;f__Oscillospiraceae;g__Dysosmobacter;s__Dysosmobacter welbionis
d__Bacteria;p__Bacillota_A;c__Clostridia;o__Oscillospirales;f__Ruminococcaceae;g__Avimicrobium;s__Avimicrobium sp934845495
d__Bacteria;p__Bacillota_A;c__Clostridia;o__Oscillospirales;f__Oscillospiraceae;g__Lawsonibacter;s__Lawsonibacter asaccharolyticus
d__Bacteria;p__Bacillota_A;c__Clostridia;o__Lachnospirales;f__Lachnospiraceae;g__Clostridium_AP;s__Clostridium_AP sp000509125
d__Bacteria;p__Bacillota_A;c__Clostridia;o__Lachnospirales;f__Lachnospiraceae;g__Enterocloster;s__Enterocloster aldenensis
d__Bacteria;p__Bacillota_A;c__Clostridia;o__Lachnospirales;f__Lachnospiraceae;g__Enterocloster;s__Enterocloster sp000431375
d__Bacteria;p__Bacillota_C;c__Negativicutes;o__Veillonellales;f__Megasphaeraceae;g__Megasphaera;s__Megasphaera stantonii
d__Bacteria;p__Bacillota_C;c__Negativicutes;o__Veillonellales;f__Megasphaeraceae;g__Caecibacter;s__Caecibacter sp003467125
d__Bacteria;p__Bacillota_C;c__Negativicutes;o__Acidaminococcales;f__Acidaminococcaceae;g__Acidaminococcus;s__Acidaminococcus intestini
d__Bacteria;p__Bacillota_A;c__Clostridia;o__Lachnospirales;f__Lachnospiraceae;g__Enterocloster;s__Enterocloster clostridioformis
d__Bacteria;p__Bacillota_C;c__Negativicutes;o__Veillonellales;f__Megasphaeraceae;g__Megasphaera;s__Megasphaera elsdenii
d__Bacteria;p__Bacillota_C;c__Negativicutes;o__Veillonellales;f__Megasphaeraceae;g__Megasphaera;s__Megasphaera sp000417505
d__Bacteria;p__Bacillota_A;c__Clostridia;o__Lachnospirales;f__Lachnospiraceae;g__Ventrimonas;s__Ventrimonas sp900538475
d__Bacteria;p__Bacillota_A;c__Clostridia;o__Lachnospirales;f__Lachnospiraceae;g__Ruminococcus_B;s__Ruminococcus_B gnavus
d__Bacteria;p__Bacillota;c__Bacilli;o__Erysipelotrichales;f__Erysipelotrichaceae;g__Holdemanella;s__Holdemanella sp900556915
d__Bacteria;p__Actinomycetota;c__Coriobacteriia;o__Coriobacteriales;f__Coriobacteriaceae;g__Collinsella;s__Collinsella sp003466125
d__Bacteria;p__Fusobacteriota;c__Fusobacteriia;o__Fusobacteriales;f__Fusobacteriaceae;g__Fusobacterium_A;s__Fusobacterium_A sp900015295
d__Bacteria;p__Pseudomonadota;c__Gammaproteobacteria;o__Enterobacterales;f__Enterobacteriaceae;g__Klebsiella;s__Klebsiella aerogenes
d__Bacteria;p__Bacillota_A;c__Clostridia;o__Clostridiales;f__Clostridiaceae;g__Clostridium;s__Clostridium saudiense
d__Bacteria;p__Bacillota_A;c__Clostridia;o__Lachnospirales;f__Lachnospiraceae;g__Eubacterium_I;s__Eubacterium_I ramulus_A
d__Bacteria;p__Bacillota;c__Bacilli;o__Erysipelotrichales;f__Erysipelotrichaceae;g__Holdemanella;s__Holdemanella sp003436425
d__Bacteria;p__Bacillota;c__Bacilli;o__Erysipelotrichales;f__Coprobacillaceae;g__Thomasclavelia;s__Thomasclavelia ramosa
d__Bacteria;p__Bacillota_A;c__Clostridia;o__Oscillospirales;f__Butyricicoccaceae;g__Agathobaculum;s__Agathobaculum butyriciproducens
d__Bacteria;p__Bacillota_C;c__Negativicutes;o__Veillonellales;f__Veillonellaceae;g__Veillonella_A;s__Veillonella_A magna
d__Bacteria;p__Pseudomonadota;c__Gammaproteobacteria;o__Enterobacterales_A;f__Succinivibrionaceae;g__Succinivibrio;s__Succinivibrio sp900552905
d__Bacteria;p__Bacillota_A;c__Clostridia;o__Oscillospirales;f__Oscillospiraceae;g__Vescimonas;s__Vescimonas coprocola
d__Bacteria;p__Bacillota_C;c__Negativicutes;o__Acidaminococcales;f__Acidaminococcaceae;g__Acidaminococcus;s__Acidaminococcus provencensis
d__Bacteria;p__Bacillota_A;c__Clostridia;o__Peptostreptococcales;f__Peptostreptococcaceae;g__Romboutsia;s__Romboutsia timonensis
d__Bacteria;p__Bacillota_A;c__Clostridia;o__Lachnospirales;f__Lachnospiraceae;g__Enterocloster;s__Enterocloster sp900541315
d__Bacteria;p__Actinomycetota;c__Coriobacteriia;o__Coriobacteriales;f__Coriobacteriaceae;g__Collinsella;s__Collinsella sp003465825
d__Bacteria;p__Bacillota_A;c__Clostridia;o__Lachnospirales;f__Lachnospiraceae;g__Ventrimonas;s__Ventrimonas sp003478505
d__Bacteria;p__Actinomycetota;c__Coriobacteriia;o__Coriobacteriales;f__Coriobacteriaceae;g__Collinsella;s__
d__Bacteria;p__Fusobacteriota;c__Fusobacteriia;o__Fusobacteriales;f__Fusobacteriaceae;g__Fusobacterium_B;s__Fusobacterium_B sp900554355
d__Bacteria;p__Pseudomonadota;c__Gammaproteobacteria;o__Burkholderiales;f__Burkholderiaceae_A;g__Duodenibacillus;s__Duodenibacillus intestinavium
d__Bacteria;p__Bacillota_C;c__Negativicutes;o__Acidaminococcales;f__Acidaminococcaceae;g__URXU01;s__URXU01 sp900552005
d__Bacteria;p__Bacillota;c__Bacilli;o__Erysipelotrichales;f__Coprobacillaceae;g__Faecalibacillus;s__Faecalibacillus intestinalis
d__Bacteria;p__Actinomycetota;c__Coriobacteriia;o__Coriobacteriales;f__Coriobacteriaceae;g__Collinsella;s__Collinsella aerofaciens_H
d__Bacteria;p__Actinomycetota;c__Coriobacteriia;o__Coriobacteriales;f__Coriobacteriaceae;g__Collinsella;s__Collinsella sp905214615
d__Bacteria;p__Bacillota_A;c__Clostridia;o__Oscillospirales;f__Oscillospiraceae;g__Vescimonas;s__Vescimonas sp000435555
d__Bacteria;p__Bacillota_C;c__Negativicutes;o__Veillonellales;f__Veillonellaceae;g__Veillonella_A;s__Veillonella_A seminalis
d__Bacteria;p__Fusobacteriota;c__Fusobacteriia;o__Fusobacteriales;f__Fusobacteriaceae;g__Fusobacterium_B;s__Fusobacterium_B sp900541465
d__Bacteria;p__Bacillota_A;c__Clostridia;o__UBA1381;f__UBA1381;g__CAG-41;s__CAG-41 sp900066215
